# Supplementary material for: National genomic survey of drug-resistance and multi-jurisdictional clusters of Mycobacterium tuberculosis in Australia 2015–2023
Source: Lancet Reg Health West Pac. 2026 Jul 23;73:101928. doi: 10.1016/j.lanwpc.2026.101928 (PMC13427501; doi:10.1016/j.lanwpc.2026.101928)
Supplement: Supplementary Fig. S8 [file mmc8.zip]

Archive with 1 entries (1 files):
- mmc8.svg
