# Supplementary material for: National genomic survey of drug-resistance and multi-jurisdictional clusters of Mycobacterium tuberculosis in Australia 2015–2023
Source: Lancet Reg Health West Pac. 2026 Jul 23;73:101928. doi: 10.1016/j.lanwpc.2026.101928 (PMC13427501; doi:10.1016/j.lanwpc.2026.101928)
Supplement: Supplementary Fig. S9 [file mmc9.zip › lanwpc_101928_mmc9.csv]

Reads_accession	Jurisdiction	Date_coll	Lineage_tbtamr.v1.0.3.2025-04-09	AMI_ResMech_tbtamr.v1.0.3.2025-04-09	BDQ_gen_interp_tbtamr.v1.0.3.2025-04-09	BDQ_ResMech_tbtamr.v1.0.3.2025-04-09	CAP_gen_interp_tbtamr.v1.0.3.2025-04-09	CAP_ResMech_tbtamr.v1.0.3.2025-04-09	CFZ_gen_interp_tbtamr.v1.0.3.2025-04-09	CFZ_ResMech_tbtamr.v1.0.3.2025-04-09	DLM_gen_interp_tbtamr.v1.0.3.2025-04-09	DLM_ResMech_tbtamr.v1.0.3.2025-04-09	EMB_gen_interp_tbtamr.v1.0.3.2025-04-09	EMB_ResMech_tbtamr.v1.0.3.2025-04-09	INH_gen_interp_tbtamr.v1.0.3.2025-04-09	INH_ResMech_tbtamr.v1.0.3.2025-04-09	KAN_gen_interp_tbtamr.v1.0.3.2025-04-09	KAN_ResMech_tbtamr.v1.0.3.2025-04-09	LZD_gen_interp_tbtamr.v1.0.3.2025-04-09	LZD_ResMech_tbtamr.v1.0.3.2025-04-09	MOX_gen_interp_tbtamr.v1.0.3.2025-04-09	MOX_ResMech_tbtamr.v1.0.3.2025-04-09	Pred_DR_TB_tbtamr.v1.0.3.2025-04-09	PZA_gen_interp_tbtamr.v1.0.3.2025-04-09	PZA_ResMech_tbtamr.v1.0.3.2025-04-09	RIF_gen_interp_tbtamr.v1.0.3.2025-04-09	RIF_ResMech_tbtamr.v1.0.3.2025-04-09	STM_gen_interp_tbtamr.v1.0.3.2025-04-09	STM_ResMech_tbtamr.v1.0.3.2025-04-09
SRR30679884	QLD	2015	lineage1	No mechanisms identified	Susceptible	No mechanisms identified	Susceptible	No mechanisms identified	Susceptible	No mechanisms identified	Susceptible	No mechanisms identified	Susceptible	No mechanisms identified	Susceptible	No mechanisms identified	Susceptible	No mechanisms identified	Susceptible	No mechanisms identified	Susceptible	No mechanisms identified	First-line susceptible	Susceptible	No mechanisms identified	Susceptible	No mechanisms identified	Susceptible	No mechanisms identified
SRR30680002	QLD	2015	lineage1	No mechanisms identified	Susceptible	No mechanisms identified	Susceptible	No mechanisms identified	Susceptible	No mechanisms identified	Susceptible	No mechanisms identified	Susceptible	No mechanisms identified	Susceptible	No mechanisms identified	Susceptible	No mechanisms identified	Susceptible	No mechanisms identified	Susceptible	No mechanisms identified	First-line susceptible	Susceptible	No mechanisms identified	Susceptible	No mechanisms identified	Susceptible	No mechanisms identified
SRR30679841	QLD	2015	lineage4	No mechanisms identified	Susceptible	No mechanisms identified	Susceptible	No mechanisms identified	Susceptible	No mechanisms identified	Susceptible	No mechanisms identified	Susceptible	No mechanisms identified	Susceptible	No mechanisms identified	Susceptible	No mechanisms identified	Susceptible	No mechanisms identified	Susceptible	No mechanisms identified	First-line susceptible	Susceptible	No mechanisms identified	Susceptible	No mechanisms identified	Resistant	gid_LoF
SRR30679991	QLD	2015	lineage2	No mechanisms identified	Susceptible	No mechanisms identified	Susceptible	No mechanisms identified	Susceptible	No mechanisms identified	Susceptible	No mechanisms identified	Susceptible	No mechanisms identified	Susceptible	No mechanisms identified	Susceptible	No mechanisms identified	Susceptible	No mechanisms identified	Susceptible	No mechanisms identified	First-line susceptible	Susceptible	No mechanisms identified	Susceptible	No mechanisms identified	Susceptible	No mechanisms identified
SRR30679864	QLD	2015	lineage2	No mechanisms identified	Susceptible	No mechanisms identified	Susceptible	No mechanisms identified	Susceptible	No mechanisms identified	Susceptible	No mechanisms identified	Susceptible	No mechanisms identified	Susceptible	No mechanisms identified	Susceptible	No mechanisms identified	Susceptible	No mechanisms identified	Susceptible	No mechanisms identified	mono-resistant (RR-TB)	Susceptible	No mechanisms identified	Resistant	rpoB_p.His445Tyr;rpoB_p.Val170Phe	Susceptible	No mechanisms identified
SRR30679853	QLD	2015	lineage2	No mechanisms identified	Susceptible	No mechanisms identified	Susceptible	No mechanisms identified	Susceptible	No mechanisms identified	Susceptible	No mechanisms identified	Susceptible	No mechanisms identified	Susceptible	No mechanisms identified	Susceptible	No mechanisms identified	Susceptible	No mechanisms identified	Susceptible	No mechanisms identified	First-line susceptible	Susceptible	No mechanisms identified	Susceptible	No mechanisms identified	Susceptible	No mechanisms identified
SRR30679948	QLD	2015	lineage4	No mechanisms identified	Susceptible	No mechanisms identified	Susceptible	No mechanisms identified	Susceptible	No mechanisms identified	Susceptible	No mechanisms identified	Susceptible	No mechanisms identified	Susceptible	No mechanisms identified	Susceptible	No mechanisms identified	Susceptible	No mechanisms identified	Susceptible	No mechanisms identified	First-line susceptible	Susceptible	No mechanisms identified	Susceptible	No mechanisms identified	Susceptible	No mechanisms identified
SRR30679946	QLD	2015	lineage3	No mechanisms identified	Susceptible	No mechanisms identified	Susceptible	No mechanisms identified	Susceptible	No mechanisms identified	Susceptible	No mechanisms identified	Susceptible	No mechanisms identified	Susceptible	No mechanisms identified	Susceptible	No mechanisms identified	Susceptible	No mechanisms identified	Susceptible	No mechanisms identified	First-line susceptible	Susceptible	No mechanisms identified	Susceptible	No mechanisms identified	Susceptible	No mechanisms identified
SRR30679921	QLD	2015	lineage4	No mechanisms identified	Susceptible	No mechanisms identified	Susceptible	No mechanisms identified	Susceptible	No mechanisms identified	Susceptible	No mechanisms identified	Susceptible	No mechanisms identified	Susceptible	No mechanisms identified	Susceptible	No mechanisms identified	Susceptible	No mechanisms identified	Susceptible	No mechanisms identified	First-line susceptible	Susceptible	No mechanisms identified	Susceptible	No mechanisms identified	Susceptible	No mechanisms identified
SRR30679944	QLD	2015	lineage4	No mechanisms identified	Susceptible	No mechanisms identified	Susceptible	No mechanisms identified	Susceptible	No mechanisms identified	Susceptible	No mechanisms identified	Susceptible	No mechanisms identified	Susceptible	No mechanisms identified	Susceptible	No mechanisms identified	Susceptible	No mechanisms identified	Susceptible	No mechanisms identified	First-line susceptible	Susceptible	No mechanisms identified	Susceptible	No mechanisms identified	Susceptible	No mechanisms identified
SRR30679943	QLD	2015	lineage1	No mechanisms identified	Susceptible	No mechanisms identified	Susceptible	No mechanisms identified	Susceptible	No mechanisms identified	Susceptible	No mechanisms identified	Susceptible	No mechanisms identified	Susceptible	No mechanisms identified	Susceptible	No mechanisms identified	Susceptible	No mechanisms identified	Susceptible	No mechanisms identified	First-line susceptible	Susceptible	No mechanisms identified	Susceptible	No mechanisms identified	Susceptible	No mechanisms identified
SRR30679942	QLD	2015	lineage3	No mechanisms identified	Susceptible	No mechanisms identified	Susceptible	No mechanisms identified	Susceptible	No mechanisms identified	Susceptible	No mechanisms identified	Susceptible	No mechanisms identified	Susceptible	No mechanisms identified	Susceptible	No mechanisms identified	Susceptible	No mechanisms identified	Susceptible	No mechanisms identified	First-line susceptible	Susceptible	No mechanisms identified	Susceptible	No mechanisms identified	Susceptible	No mechanisms identified
SRR30679941	QLD	2015	lineage1	No mechanisms identified	Susceptible	No mechanisms identified	Susceptible	No mechanisms identified	Susceptible	No mechanisms identified	Susceptible	No mechanisms identified	Susceptible	No mechanisms identified	Susceptible	No mechanisms identified	Susceptible	No mechanisms identified	Susceptible	No mechanisms identified	Susceptible	No mechanisms identified	First-line susceptible	Susceptible	No mechanisms identified	Susceptible	No mechanisms identified	Susceptible	No mechanisms identified
SRR30679940	QLD	2015	lineage1	No mechanisms identified	Susceptible	No mechanisms identified	Susceptible	No mechanisms identified	Susceptible	No mechanisms identified	Susceptible	No mechanisms identified	Susceptible	No mechanisms identified	Susceptible	No mechanisms identified	Susceptible	No mechanisms identified	Susceptible	No mechanisms identified	Susceptible	No mechanisms identified	First-line susceptible	Susceptible	No mechanisms identified	Susceptible	No mechanisms identified	Susceptible	No mechanisms identified
SRR30679939	QLD	2015	lineage1	No mechanisms identified	Susceptible	No mechanisms identified	Susceptible	No mechanisms identified	Susceptible	No mechanisms identified	Susceptible	No mechanisms identified	Susceptible	No mechanisms identified	Susceptible	No mechanisms identified	Susceptible	No mechanisms identified	Susceptible	No mechanisms identified	Susceptible	No mechanisms identified	First-line susceptible	Susceptible	No mechanisms identified	Susceptible	No mechanisms identified	Susceptible	No mechanisms identified
SRR30679938	QLD	2015	lineage4	No mechanisms identified	Susceptible	No mechanisms identified	Susceptible	No mechanisms identified	Susceptible	No mechanisms identified	Susceptible	No mechanisms identified	Susceptible	No mechanisms identified	Susceptible	No mechanisms identified	Susceptible	No mechanisms identified	Susceptible	No mechanisms identified	Susceptible	No mechanisms identified	First-line susceptible	Susceptible	No mechanisms identified	Susceptible	No mechanisms identified	Susceptible	No mechanisms identified
SRR30679937	QLD	2015	lineage3	No mechanisms identified	Susceptible	No mechanisms identified	Susceptible	No mechanisms identified	Susceptible	No mechanisms identified	Susceptible	No mechanisms identified	Susceptible	No mechanisms identified	Susceptible	No mechanisms identified	Susceptible	No mechanisms identified	Susceptible	No mechanisms identified	Susceptible	No mechanisms identified	First-line susceptible	Susceptible	No mechanisms identified	Susceptible	No mechanisms identified	Susceptible	No mechanisms identified
SRR30679935	QLD	2015	lineage1	No mechanisms identified	Susceptible	No mechanisms identified	Susceptible	No mechanisms identified	Susceptible	No mechanisms identified	Susceptible	No mechanisms identified	Susceptible	No mechanisms identified	Susceptible	No mechanisms identified	Susceptible	No mechanisms identified	Susceptible	No mechanisms identified	Susceptible	No mechanisms identified	First-line susceptible	Susceptible	No mechanisms identified	Susceptible	No mechanisms identified	Susceptible	No mechanisms identified
SRR30679934	QLD	2015	lineage3	No mechanisms identified	Susceptible	No mechanisms identified	Susceptible	No mechanisms identified	Susceptible	No mechanisms identified	Susceptible	No mechanisms identified	Susceptible	No mechanisms identified	Susceptible	No mechanisms identified	Susceptible	No mechanisms identified	Susceptible	No mechanisms identified	Susceptible	No mechanisms identified	First-line susceptible	Susceptible	No mechanisms identified	Susceptible	No mechanisms identified	Susceptible	No mechanisms identified
SRR30679933	QLD	2015	lineage2	No mechanisms identified	Susceptible	No mechanisms identified	Susceptible	No mechanisms identified	Susceptible	No mechanisms identified	Susceptible	No mechanisms identified	Susceptible	No mechanisms identified	Susceptible	No mechanisms identified	Susceptible	No mechanisms identified	Susceptible	No mechanisms identified	Susceptible	No mechanisms identified	First-line susceptible	Susceptible	No mechanisms identified	Susceptible	No mechanisms identified	Susceptible	No mechanisms identified
SRR30679932	QLD	2015	lineage2	No mechanisms identified	Susceptible	No mechanisms identified	Susceptible	No mechanisms identified	Susceptible	No mechanisms identified	Susceptible	No mechanisms identified	Resistant	embB_p.Met306Val	Low-level resistant	inhA_c.-777C>T	Susceptible	No mechanisms identified	Susceptible	No mechanisms identified	Susceptible	No mechanisms identified	MDR-TB	Resistant	pncA_p.Trp68Arg	Resistant	rpoB_p.Ser450Leu	Resistant	rpsL_p.Lys43Arg
SRR30679931	QLD	2015	lineage4	No mechanisms identified	Susceptible	No mechanisms identified	Susceptible	No mechanisms identified	Susceptible	No mechanisms identified	Susceptible	No mechanisms identified	Susceptible	No mechanisms identified	Susceptible	No mechanisms identified	Susceptible	No mechanisms identified	Susceptible	No mechanisms identified	Susceptible	No mechanisms identified	First-line susceptible	Susceptible	No mechanisms identified	Susceptible	No mechanisms identified	Susceptible	No mechanisms identified
SRR30679980	QLD	2015	lineage3	No mechanisms identified	Susceptible	No mechanisms identified	Susceptible	No mechanisms identified	Susceptible	No mechanisms identified	Susceptible	No mechanisms identified	Susceptible	No mechanisms identified	Susceptible	No mechanisms identified	Susceptible	No mechanisms identified	Susceptible	No mechanisms identified	Susceptible	No mechanisms identified	First-line susceptible	Susceptible	No mechanisms identified	Susceptible	No mechanisms identified	Susceptible	No mechanisms identified
SRR30679969	QLD	2015	lineage1	No mechanisms identified	Susceptible	No mechanisms identified	Susceptible	No mechanisms identified	Susceptible	No mechanisms identified	Susceptible	No mechanisms identified	Susceptible	No mechanisms identified	Low-level resistant	inhA_c.-777C>T	Susceptible	No mechanisms identified	Susceptible	No mechanisms identified	Susceptible	No mechanisms identified	MDR-TB	Susceptible	No mechanisms identified	Resistant	rpoB_p.Ser450Leu	Resistant	gid_LoF
SRR30679958	QLD	2015	lineage2	No mechanisms identified	Susceptible	No mechanisms identified	Susceptible	No mechanisms identified	Susceptible	No mechanisms identified	Susceptible	No mechanisms identified	Susceptible	No mechanisms identified	Low-level resistant	inhA_c.-777C>T	Susceptible	No mechanisms identified	Susceptible	No mechanisms identified	Susceptible	No mechanisms identified	MDR-TB	Susceptible	No mechanisms identified	Resistant	rpoB_p.Ser450Leu	Resistant	rpsL_p.Lys43Arg
SRR30679947	QLD	2015	lineage4	No mechanisms identified	Susceptible	No mechanisms identified	Susceptible	No mechanisms identified	Susceptible	No mechanisms identified	Susceptible	No mechanisms identified	Susceptible	No mechanisms identified	Susceptible	No mechanisms identified	Susceptible	No mechanisms identified	Susceptible	No mechanisms identified	Susceptible	No mechanisms identified	First-line susceptible	Susceptible	No mechanisms identified	Susceptible	No mechanisms identified	Susceptible	No mechanisms identified
SRR30679936	QLD	2015	lineage4	No mechanisms identified	Susceptible	No mechanisms identified	Susceptible	No mechanisms identified	Susceptible	No mechanisms identified	Susceptible	No mechanisms identified	Susceptible	No mechanisms identified	Susceptible	No mechanisms identified	Susceptible	No mechanisms identified	Susceptible	No mechanisms identified	Susceptible	No mechanisms identified	First-line susceptible	Susceptible	No mechanisms identified	Susceptible	No mechanisms identified	Susceptible	No mechanisms identified
SRR30679925	QLD	2015	lineage1	No mechanisms identified	Susceptible	No mechanisms identified	Susceptible	No mechanisms identified	Susceptible	No mechanisms identified	Susceptible	No mechanisms identified	Susceptible	No mechanisms identified	Susceptible	No mechanisms identified	Susceptible	No mechanisms identified	Susceptible	No mechanisms identified	Susceptible	No mechanisms identified	First-line susceptible	Susceptible	No mechanisms identified	Susceptible	No mechanisms identified	Susceptible	No mechanisms identified
SRR30679920	QLD	2015	lineage1	No mechanisms identified	Susceptible	No mechanisms identified	Susceptible	No mechanisms identified	Susceptible	No mechanisms identified	Susceptible	No mechanisms identified	Susceptible	No mechanisms identified	Susceptible	No mechanisms identified	Susceptible	No mechanisms identified	Susceptible	No mechanisms identified	Susceptible	No mechanisms identified	First-line susceptible	Susceptible	No mechanisms identified	Susceptible	No mechanisms identified	Susceptible	No mechanisms identified
SRR30679919	QLD	2015	lineage4	No mechanisms identified	Susceptible	No mechanisms identified	Susceptible	No mechanisms identified	Susceptible	No mechanisms identified	Susceptible	No mechanisms identified	Susceptible	No mechanisms identified	Susceptible	No mechanisms identified	Susceptible	No mechanisms identified	Susceptible	No mechanisms identified	Susceptible	No mechanisms identified	First-line susceptible	Susceptible	No mechanisms identified	Susceptible	No mechanisms identified	Susceptible	No mechanisms identified
SRR30679930	QLD	2015	lineage4	No mechanisms identified	Susceptible	No mechanisms identified	Susceptible	No mechanisms identified	Susceptible	No mechanisms identified	Susceptible	No mechanisms identified	Susceptible	No mechanisms identified	Susceptible	No mechanisms identified	Susceptible	No mechanisms identified	Susceptible	No mechanisms identified	Susceptible	No mechanisms identified	First-line susceptible	Susceptible	No mechanisms identified	Susceptible	No mechanisms identified	Susceptible	No mechanisms identified
SRR30679917	QLD	2015	lineage2	No mechanisms identified	Susceptible	No mechanisms identified	Susceptible	No mechanisms identified	Susceptible	No mechanisms identified	Susceptible	No mechanisms identified	Susceptible	No mechanisms identified	Susceptible	No mechanisms identified	Susceptible	No mechanisms identified	Susceptible	No mechanisms identified	Susceptible	No mechanisms identified	First-line susceptible	Susceptible	No mechanisms identified	Susceptible	No mechanisms identified	Susceptible	No mechanisms identified
SRR30679916	QLD	2015	lineage4	No mechanisms identified	Susceptible	No mechanisms identified	Susceptible	No mechanisms identified	Susceptible	No mechanisms identified	Susceptible	No mechanisms identified	Susceptible	No mechanisms identified	Susceptible	No mechanisms identified	Susceptible	No mechanisms identified	Susceptible	No mechanisms identified	Susceptible	No mechanisms identified	First-line susceptible	Susceptible	No mechanisms identified	Susceptible	No mechanisms identified	Susceptible	No mechanisms identified
SRR30679915	QLD	2015	lineage2	No mechanisms identified	Susceptible	No mechanisms identified	Susceptible	No mechanisms identified	Susceptible	No mechanisms identified	Susceptible	No mechanisms identified	Susceptible	No mechanisms identified	Susceptible	No mechanisms identified	Susceptible	No mechanisms identified	Susceptible	No mechanisms identified	Susceptible	No mechanisms identified	mono-resistant (RR-TB)	Susceptible	No mechanisms identified	Resistant	rpoB_p.Gln432Lys	Susceptible	No mechanisms identified
SRR30679914	QLD	2015	lineage3	No mechanisms identified	Susceptible	No mechanisms identified	Susceptible	No mechanisms identified	Susceptible	No mechanisms identified	Susceptible	No mechanisms identified	Susceptible	No mechanisms identified	Susceptible	No mechanisms identified	Susceptible	No mechanisms identified	Susceptible	No mechanisms identified	Susceptible	No mechanisms identified	First-line susceptible	Susceptible	No mechanisms identified	Susceptible	No mechanisms identified	Susceptible	No mechanisms identified
SRR30679913	QLD	2015	lineage2	No mechanisms identified	Susceptible	No mechanisms identified	Susceptible	No mechanisms identified	Susceptible	No mechanisms identified	Susceptible	No mechanisms identified	Susceptible	No mechanisms identified	Susceptible	No mechanisms identified	Susceptible	No mechanisms identified	Susceptible	No mechanisms identified	Susceptible	No mechanisms identified	First-line susceptible	Susceptible	No mechanisms identified	Susceptible	No mechanisms identified	Susceptible	No mechanisms identified
SRR30679912	QLD	2015	lineage2	No mechanisms identified	Susceptible	No mechanisms identified	Susceptible	No mechanisms identified	Susceptible	No mechanisms identified	Susceptible	No mechanisms identified	Susceptible	No mechanisms identified	Susceptible	No mechanisms identified	Susceptible	No mechanisms identified	Susceptible	No mechanisms identified	Susceptible	No mechanisms identified	First-line susceptible	Susceptible	No mechanisms identified	Susceptible	No mechanisms identified	Susceptible	No mechanisms identified
SRR30679911	QLD	2015	lineage2	No mechanisms identified	Susceptible	No mechanisms identified	Susceptible	No mechanisms identified	Susceptible	No mechanisms identified	Susceptible	No mechanisms identified	Susceptible	No mechanisms identified	Susceptible	No mechanisms identified	Susceptible	No mechanisms identified	Susceptible	No mechanisms identified	Susceptible	No mechanisms identified	First-line susceptible	Susceptible	No mechanisms identified	Susceptible	No mechanisms identified	Susceptible	No mechanisms identified
SRR30679909	QLD	2015	lineage2	No mechanisms identified	Susceptible	No mechanisms identified	Susceptible	No mechanisms identified	Susceptible	No mechanisms identified	Susceptible	No mechanisms identified	Susceptible	No mechanisms identified	Susceptible	No mechanisms identified	Susceptible	No mechanisms identified	Susceptible	No mechanisms identified	Susceptible	No mechanisms identified	First-line susceptible	Susceptible	No mechanisms identified	Susceptible	No mechanisms identified	Susceptible	No mechanisms identified
SRR30679876	QLD	2015	lineage4	No mechanisms identified	Susceptible	No mechanisms identified	Susceptible	No mechanisms identified	Susceptible	No mechanisms identified	Susceptible	No mechanisms identified	Susceptible	No mechanisms identified	Susceptible	No mechanisms identified	Susceptible	No mechanisms identified	Susceptible	No mechanisms identified	Susceptible	No mechanisms identified	First-line susceptible	Susceptible	No mechanisms identified	Susceptible	No mechanisms identified	Susceptible	No mechanisms identified
SRR30679874	QLD	2015	lineage2	No mechanisms identified	Susceptible	No mechanisms identified	Susceptible	No mechanisms identified	Susceptible	No mechanisms identified	Susceptible	No mechanisms identified	Susceptible	No mechanisms identified	Susceptible	No mechanisms identified	Susceptible	No mechanisms identified	Susceptible	No mechanisms identified	Susceptible	No mechanisms identified	First-line susceptible	Susceptible	No mechanisms identified	Susceptible	No mechanisms identified	Susceptible	No mechanisms identified
SRR30679873	QLD	2015	lineage3	No mechanisms identified	Susceptible	No mechanisms identified	Susceptible	No mechanisms identified	Susceptible	No mechanisms identified	Susceptible	No mechanisms identified	Susceptible	No mechanisms identified	Susceptible	No mechanisms identified	Susceptible	No mechanisms identified	Susceptible	No mechanisms identified	Susceptible	No mechanisms identified	First-line susceptible	Susceptible	No mechanisms identified	Susceptible	No mechanisms identified	Susceptible	No mechanisms identified
SRR30679872	QLD	2015	lineage4	No mechanisms identified	Susceptible	No mechanisms identified	Susceptible	No mechanisms identified	Susceptible	No mechanisms identified	Susceptible	No mechanisms identified	Resistant	embB_p.Gly406Asp;embB_p.Met306Ile	Resistant	katG_p.Ser315Thr	Susceptible	No mechanisms identified	Susceptible	No mechanisms identified	Susceptible	No mechanisms identified	poly-resistant (HR-TB)	Susceptible	No mechanisms identified	Susceptible	No mechanisms identified	Susceptible	No mechanisms identified
SRR30679870	QLD	2015	lineage4	No mechanisms identified	Susceptible	No mechanisms identified	Susceptible	No mechanisms identified	Susceptible	No mechanisms identified	Susceptible	No mechanisms identified	Susceptible	No mechanisms identified	Susceptible	No mechanisms identified	Susceptible	No mechanisms identified	Susceptible	No mechanisms identified	Susceptible	No mechanisms identified	First-line susceptible	Susceptible	No mechanisms identified	Susceptible	No mechanisms identified	Susceptible	No mechanisms identified
SRR30679869	QLD	2015	lineage2	No mechanisms identified	Susceptible	No mechanisms identified	Susceptible	No mechanisms identified	Susceptible	No mechanisms identified	Susceptible	No mechanisms identified	Resistant	embB_p.Met306Val	Low-level resistant	inhA_c.-777C>T	Susceptible	No mechanisms identified	Susceptible	No mechanisms identified	Susceptible	No mechanisms identified	MDR-TB	Resistant	pncA_p.Trp68Arg	Resistant	rpoB_p.Ser450Leu	Resistant	rpsL_p.Lys43Arg
SRR30679868	QLD	2015	lineage2	No mechanisms identified	Susceptible	No mechanisms identified	Susceptible	No mechanisms identified	Susceptible	No mechanisms identified	Susceptible	No mechanisms identified	Resistant	embB_p.Met306Val	Resistant	katG_p.Ser315Thr	Susceptible	No mechanisms identified	Susceptible	No mechanisms identified	Susceptible	No mechanisms identified	MDR-TB	Resistant	pncA_p.Leu182Ser	Resistant	rpoB_p.Ser450Leu	Susceptible	No mechanisms identified
SRR30679867	QLD	2015	lineage4	No mechanisms identified	Susceptible	No mechanisms identified	Susceptible	No mechanisms identified	Susceptible	No mechanisms identified	Susceptible	No mechanisms identified	Susceptible	No mechanisms identified	Susceptible	No mechanisms identified	Susceptible	No mechanisms identified	Susceptible	No mechanisms identified	Susceptible	No mechanisms identified	First-line susceptible	Susceptible	No mechanisms identified	Susceptible	No mechanisms identified	Susceptible	No mechanisms identified
SRR30679866	QLD	2015	lineage4	No mechanisms identified	Susceptible	No mechanisms identified	Susceptible	No mechanisms identified	Susceptible	No mechanisms identified	Susceptible	No mechanisms identified	Susceptible	No mechanisms identified	Susceptible	No mechanisms identified	Susceptible	No mechanisms identified	Susceptible	No mechanisms identified	Susceptible	No mechanisms identified	First-line susceptible	Susceptible	No mechanisms identified	Susceptible	No mechanisms identified	Susceptible	No mechanisms identified
SRR30679865	QLD	2015	lineage4	No mechanisms identified	Susceptible	No mechanisms identified	Susceptible	No mechanisms identified	Susceptible	No mechanisms identified	Susceptible	No mechanisms identified	Susceptible	No mechanisms identified	Susceptible	No mechanisms identified	Susceptible	No mechanisms identified	Susceptible	No mechanisms identified	Susceptible	No mechanisms identified	First-line susceptible	Susceptible	No mechanisms identified	Susceptible	No mechanisms identified	Resistant	gid_LoF
SRR30679863	QLD	2015	lineage1	No mechanisms identified	Susceptible	No mechanisms identified	Susceptible	No mechanisms identified	Susceptible	No mechanisms identified	Susceptible	No mechanisms identified	Susceptible	No mechanisms identified	Susceptible	No mechanisms identified	Susceptible	No mechanisms identified	Susceptible	No mechanisms identified	Susceptible	No mechanisms identified	First-line susceptible	Susceptible	No mechanisms identified	Susceptible	No mechanisms identified	Resistant	rrs_n.514A>C
SRR30679862	QLD	2015	lineage4	No mechanisms identified	Susceptible	No mechanisms identified	Susceptible	No mechanisms identified	Susceptible	No mechanisms identified	Susceptible	No mechanisms identified	Susceptible	No mechanisms identified	Susceptible	No mechanisms identified	Susceptible	No mechanisms identified	Susceptible	No mechanisms identified	Susceptible	No mechanisms identified	First-line susceptible	Susceptible	No mechanisms identified	Susceptible	No mechanisms identified	Susceptible	No mechanisms identified
SRR30679860	QLD	2015	lineage1	No mechanisms identified	Susceptible	No mechanisms identified	Susceptible	No mechanisms identified	Susceptible	No mechanisms identified	Susceptible	No mechanisms identified	Susceptible	No mechanisms identified	Susceptible	No mechanisms identified	Susceptible	No mechanisms identified	Susceptible	No mechanisms identified	Susceptible	No mechanisms identified	First-line susceptible	Susceptible	No mechanisms identified	Susceptible	No mechanisms identified	Susceptible	No mechanisms identified
SRR30679859	QLD	2015	lineage3	No mechanisms identified	Susceptible	No mechanisms identified	Susceptible	No mechanisms identified	Susceptible	No mechanisms identified	Susceptible	No mechanisms identified	Susceptible	No mechanisms identified	Susceptible	No mechanisms identified	Susceptible	No mechanisms identified	Susceptible	No mechanisms identified	Susceptible	No mechanisms identified	First-line susceptible	Susceptible	No mechanisms identified	Susceptible	No mechanisms identified	Susceptible	No mechanisms identified
SRR30679858	QLD	2015	lineage2	No mechanisms identified	Susceptible	No mechanisms identified	Susceptible	No mechanisms identified	Susceptible	No mechanisms identified	Susceptible	No mechanisms identified	Susceptible	No mechanisms identified	Susceptible	No mechanisms identified	Susceptible	No mechanisms identified	Susceptible	No mechanisms identified	Susceptible	No mechanisms identified	First-line susceptible	Susceptible	No mechanisms identified	Susceptible	No mechanisms identified	Susceptible	No mechanisms identified
SRR30679857	QLD	2015	lineage4	No mechanisms identified	Susceptible	No mechanisms identified	Susceptible	No mechanisms identified	Susceptible	No mechanisms identified	Susceptible	No mechanisms identified	Susceptible	No mechanisms identified	Susceptible	No mechanisms identified	Susceptible	No mechanisms identified	Susceptible	No mechanisms identified	Susceptible	No mechanisms identified	First-line susceptible	Susceptible	No mechanisms identified	Susceptible	No mechanisms identified	Susceptible	No mechanisms identified
SRR30679856	QLD	2015	lineage2	No mechanisms identified	Susceptible	No mechanisms identified	Susceptible	No mechanisms identified	Susceptible	No mechanisms identified	Susceptible	No mechanisms identified	Susceptible	No mechanisms identified	Susceptible	No mechanisms identified	Susceptible	No mechanisms identified	Susceptible	No mechanisms identified	Susceptible	No mechanisms identified	First-line susceptible	Susceptible	No mechanisms identified	Susceptible	No mechanisms identified	Susceptible	No mechanisms identified
SRR30679855	QLD	2015	lineage4	No mechanisms identified	Susceptible	No mechanisms identified	Susceptible	No mechanisms identified	Susceptible	No mechanisms identified	Susceptible	No mechanisms identified	Susceptible	No mechanisms identified	Susceptible	No mechanisms identified	Susceptible	No mechanisms identified	Susceptible	No mechanisms identified	Susceptible	No mechanisms identified	First-line susceptible	Susceptible	No mechanisms identified	Susceptible	No mechanisms identified	Susceptible	No mechanisms identified
SRR30679854	QLD	2015	lineage4	No mechanisms identified	Susceptible	No mechanisms identified	Susceptible	No mechanisms identified	Susceptible	No mechanisms identified	Susceptible	No mechanisms identified	Susceptible	No mechanisms identified	Susceptible	No mechanisms identified	Susceptible	No mechanisms identified	Susceptible	No mechanisms identified	Susceptible	No mechanisms identified	First-line susceptible	Susceptible	No mechanisms identified	Susceptible	No mechanisms identified	Susceptible	No mechanisms identified
SRR30679852	QLD	2015	lineage4	No mechanisms identified	Susceptible	No mechanisms identified	Susceptible	No mechanisms identified	Susceptible	No mechanisms identified	Susceptible	No mechanisms identified	Susceptible	No mechanisms identified	Susceptible	No mechanisms identified	Susceptible	No mechanisms identified	Susceptible	No mechanisms identified	Susceptible	No mechanisms identified	First-line susceptible	Susceptible	No mechanisms identified	Susceptible	No mechanisms identified	Susceptible	No mechanisms identified
SRR30679851	QLD	2015	lineage2	No mechanisms identified	Susceptible	No mechanisms identified	Susceptible	No mechanisms identified	Susceptible	No mechanisms identified	Susceptible	No mechanisms identified	Susceptible	No mechanisms identified	Susceptible	No mechanisms identified	Susceptible	No mechanisms identified	Susceptible	No mechanisms identified	Susceptible	No mechanisms identified	First-line susceptible	Susceptible	No mechanisms identified	Susceptible	No mechanisms identified	Susceptible	No mechanisms identified
SRR30679850	QLD	2015	lineage4	No mechanisms identified	Susceptible	No mechanisms identified	Susceptible	No mechanisms identified	Susceptible	No mechanisms identified	Susceptible	No mechanisms identified	Susceptible	No mechanisms identified	Susceptible	No mechanisms identified	Susceptible	No mechanisms identified	Susceptible	No mechanisms identified	Susceptible	No mechanisms identified	First-line susceptible	Susceptible	No mechanisms identified	Susceptible	No mechanisms identified	Susceptible	No mechanisms identified
SRR30679848	QLD	2015	lineage3	No mechanisms identified	Susceptible	No mechanisms identified	Susceptible	No mechanisms identified	Susceptible	No mechanisms identified	Susceptible	No mechanisms identified	Susceptible	No mechanisms identified	Susceptible	No mechanisms identified	Susceptible	No mechanisms identified	Susceptible	No mechanisms identified	Susceptible	No mechanisms identified	First-line susceptible	Susceptible	No mechanisms identified	Susceptible	No mechanisms identified	Susceptible	No mechanisms identified
SRR30679847	QLD	2015	lineage4	No mechanisms identified	Susceptible	No mechanisms identified	Susceptible	No mechanisms identified	Susceptible	No mechanisms identified	Susceptible	No mechanisms identified	Susceptible	No mechanisms identified	Susceptible	No mechanisms identified	Susceptible	No mechanisms identified	Susceptible	No mechanisms identified	Susceptible	No mechanisms identified	First-line susceptible	Susceptible	No mechanisms identified	Susceptible	No mechanisms identified	Susceptible	No mechanisms identified
SRR30679846	QLD	2015	lineage2	No mechanisms identified	Susceptible	No mechanisms identified	Susceptible	No mechanisms identified	Susceptible	No mechanisms identified	Susceptible	No mechanisms identified	Susceptible	No mechanisms identified	Susceptible	No mechanisms identified	Susceptible	No mechanisms identified	Susceptible	No mechanisms identified	Susceptible	No mechanisms identified	First-line susceptible	Susceptible	No mechanisms identified	Susceptible	No mechanisms identified	Susceptible	No mechanisms identified
SRR30679845	QLD	2015	lineage2	No mechanisms identified	Susceptible	No mechanisms identified	Susceptible	No mechanisms identified	Susceptible	No mechanisms identified	Susceptible	No mechanisms identified	Susceptible	No mechanisms identified	Low-level resistant	inhA_c.-777C>T	Susceptible	No mechanisms identified	Susceptible	No mechanisms identified	Susceptible	No mechanisms identified	MDR-TB	Susceptible	No mechanisms identified	Resistant	rpoB_p.Ser450Leu	Resistant	rpsL_p.Lys43Arg
SRR30679908	QLD	2015	lineage2	No mechanisms identified	Susceptible	No mechanisms identified	Susceptible	No mechanisms identified	Susceptible	No mechanisms identified	Susceptible	No mechanisms identified	Susceptible	No mechanisms identified	Susceptible	No mechanisms identified	Susceptible	No mechanisms identified	Susceptible	No mechanisms identified	Susceptible	No mechanisms identified	First-line susceptible	Susceptible	No mechanisms identified	Susceptible	No mechanisms identified	Susceptible	No mechanisms identified
SRR30679907	QLD	2015	lineage4	No mechanisms identified	Susceptible	No mechanisms identified	Susceptible	No mechanisms identified	Susceptible	No mechanisms identified	Susceptible	No mechanisms identified	Susceptible	No mechanisms identified	Susceptible	No mechanisms identified	Susceptible	No mechanisms identified	Susceptible	No mechanisms identified	Susceptible	No mechanisms identified	First-line susceptible	Susceptible	No mechanisms identified	Susceptible	No mechanisms identified	Susceptible	No mechanisms identified
SRR30679905	QLD	2015	lineage4	No mechanisms identified	Susceptible	No mechanisms identified	Susceptible	No mechanisms identified	Susceptible	No mechanisms identified	Susceptible	No mechanisms identified	Susceptible	No mechanisms identified	Susceptible	No mechanisms identified	Susceptible	No mechanisms identified	Susceptible	No mechanisms identified	Susceptible	No mechanisms identified	First-line susceptible	Susceptible	No mechanisms identified	Susceptible	No mechanisms identified	Susceptible	No mechanisms identified
SRR30679903	QLD	2015	lineage4	No mechanisms identified	Susceptible	No mechanisms identified	Susceptible	No mechanisms identified	Susceptible	No mechanisms identified	Susceptible	No mechanisms identified	Susceptible	No mechanisms identified	Susceptible	No mechanisms identified	Susceptible	No mechanisms identified	Susceptible	No mechanisms identified	Susceptible	No mechanisms identified	First-line susceptible	Susceptible	No mechanisms identified	Susceptible	No mechanisms identified	Susceptible	No mechanisms identified
SRR30679902	QLD	2015	lineage1	No mechanisms identified	Susceptible	No mechanisms identified	Susceptible	No mechanisms identified	Susceptible	No mechanisms identified	Susceptible	No mechanisms identified	Susceptible	No mechanisms identified	Susceptible	No mechanisms identified	Susceptible	No mechanisms identified	Susceptible	No mechanisms identified	Susceptible	No mechanisms identified	First-line susceptible	Susceptible	No mechanisms identified	Susceptible	No mechanisms identified	Resistant	gid_LoF
SRR30679901	QLD	2015	lineage3	No mechanisms identified	Susceptible	No mechanisms identified	Susceptible	No mechanisms identified	Susceptible	No mechanisms identified	Susceptible	No mechanisms identified	Susceptible	No mechanisms identified	Susceptible	No mechanisms identified	Susceptible	No mechanisms identified	Susceptible	No mechanisms identified	Susceptible	No mechanisms identified	First-line susceptible	Susceptible	No mechanisms identified	Susceptible	No mechanisms identified	Susceptible	No mechanisms identified
SRR30679900	QLD	2015	lineage4	No mechanisms identified	Susceptible	No mechanisms identified	Susceptible	No mechanisms identified	Susceptible	No mechanisms identified	Susceptible	No mechanisms identified	Susceptible	No mechanisms identified	Low-level resistant	inhA_c.-778A>G	Susceptible	No mechanisms identified	Susceptible	No mechanisms identified	Susceptible	No mechanisms identified	mono-resistant (HR-TB)	Susceptible	No mechanisms identified	Susceptible	No mechanisms identified	Susceptible	No mechanisms identified
SRR30679899	QLD	2015	lineage2	No mechanisms identified	Susceptible	No mechanisms identified	Susceptible	No mechanisms identified	Susceptible	No mechanisms identified	Susceptible	No mechanisms identified	Susceptible	No mechanisms identified	Susceptible	No mechanisms identified	Susceptible	No mechanisms identified	Susceptible	No mechanisms identified	Susceptible	No mechanisms identified	First-line susceptible	Susceptible	No mechanisms identified	Susceptible	No mechanisms identified	Susceptible	No mechanisms identified
SRR30679898	QLD	2015	lineage1	No mechanisms identified	Susceptible	No mechanisms identified	Susceptible	No mechanisms identified	Susceptible	No mechanisms identified	Susceptible	No mechanisms identified	Susceptible	No mechanisms identified	Susceptible	No mechanisms identified	Susceptible	No mechanisms identified	Susceptible	No mechanisms identified	Susceptible	No mechanisms identified	First-line susceptible	Susceptible	No mechanisms identified	Susceptible	No mechanisms identified	Susceptible	No mechanisms identified
SRR30679897	QLD	2015	lineage4	No mechanisms identified	Susceptible	No mechanisms identified	Susceptible	No mechanisms identified	Susceptible	No mechanisms identified	Susceptible	No mechanisms identified	Susceptible	No mechanisms identified	Low-level resistant	inhA_c.-778A>G	Susceptible	No mechanisms identified	Susceptible	No mechanisms identified	Susceptible	No mechanisms identified	mono-resistant (HR-TB)	Susceptible	No mechanisms identified	Susceptible	No mechanisms identified	Susceptible	No mechanisms identified
SRR30679896	QLD	2015	lineage4	No mechanisms identified	Susceptible	No mechanisms identified	Susceptible	No mechanisms identified	Susceptible	No mechanisms identified	Susceptible	No mechanisms identified	Susceptible	No mechanisms identified	Susceptible	No mechanisms identified	Susceptible	No mechanisms identified	Susceptible	No mechanisms identified	Susceptible	No mechanisms identified	First-line susceptible	Susceptible	No mechanisms identified	Susceptible	No mechanisms identified	Susceptible	No mechanisms identified
SRR30679894	QLD	2015	lineage3	No mechanisms identified	Susceptible	No mechanisms identified	Susceptible	No mechanisms identified	Susceptible	No mechanisms identified	Susceptible	No mechanisms identified	Resistant	embB_p.Met306Val	Susceptible	No mechanisms identified	Susceptible	No mechanisms identified	Susceptible	No mechanisms identified	Susceptible	No mechanisms identified	mono-resistant	Susceptible	No mechanisms identified	Susceptible	No mechanisms identified	Susceptible	No mechanisms identified
SRR30679893	QLD	2015	lineage2	No mechanisms identified	Susceptible	No mechanisms identified	Susceptible	No mechanisms identified	Susceptible	No mechanisms identified	Susceptible	No mechanisms identified	Susceptible	No mechanisms identified	Resistant	katG_p.Ser315Thr	Susceptible	No mechanisms identified	Susceptible	No mechanisms identified	Susceptible	No mechanisms identified	mono-resistant (HR-TB)	Susceptible	No mechanisms identified	Susceptible	No mechanisms identified	Resistant	rpsL_p.Lys43Arg
SRR30679892	QLD	2015	lineage3	No mechanisms identified	Susceptible	No mechanisms identified	Susceptible	No mechanisms identified	Susceptible	No mechanisms identified	Susceptible	No mechanisms identified	Resistant	embB_p.Met306Val	Susceptible	No mechanisms identified	Susceptible	No mechanisms identified	Susceptible	No mechanisms identified	Susceptible	No mechanisms identified	mono-resistant	Susceptible	No mechanisms identified	Susceptible	No mechanisms identified	Susceptible	No mechanisms identified
SRR30679891	QLD	2015	lineage2	No mechanisms identified	Susceptible	No mechanisms identified	Susceptible	No mechanisms identified	Susceptible	No mechanisms identified	Susceptible	No mechanisms identified	Susceptible	No mechanisms identified	Susceptible	No mechanisms identified	Susceptible	No mechanisms identified	Susceptible	No mechanisms identified	Susceptible	No mechanisms identified	First-line susceptible	Susceptible	No mechanisms identified	Susceptible	No mechanisms identified	Susceptible	No mechanisms identified
SRR30679890	QLD	2015	lineage1	No mechanisms identified	Susceptible	No mechanisms identified	Susceptible	No mechanisms identified	Susceptible	No mechanisms identified	Susceptible	No mechanisms identified	Susceptible	No mechanisms identified	Low-level resistant	inhA_c.-777C>T	Susceptible	No mechanisms identified	Susceptible	No mechanisms identified	Susceptible	No mechanisms identified	mono-resistant (HR-TB)	Susceptible	No mechanisms identified	Susceptible	No mechanisms identified	Susceptible	No mechanisms identified
SRR30679889	QLD	2015	lineage2	No mechanisms identified	Susceptible	No mechanisms identified	Susceptible	No mechanisms identified	Susceptible	No mechanisms identified	Susceptible	No mechanisms identified	Susceptible	No mechanisms identified	Susceptible	No mechanisms identified	Susceptible	No mechanisms identified	Susceptible	No mechanisms identified	Susceptible	No mechanisms identified	First-line susceptible	Susceptible	No mechanisms identified	Susceptible	No mechanisms identified	Susceptible	No mechanisms identified
SRR30679888	QLD	2015	lineage2	No mechanisms identified	Susceptible	No mechanisms identified	Susceptible	No mechanisms identified	Susceptible	No mechanisms identified	Susceptible	No mechanisms identified	Susceptible	No mechanisms identified	Susceptible	No mechanisms identified	Susceptible	No mechanisms identified	Susceptible	No mechanisms identified	Susceptible	No mechanisms identified	First-line susceptible	Susceptible	No mechanisms identified	Susceptible	No mechanisms identified	Susceptible	No mechanisms identified
SRR30679887	QLD	2015	lineage1	No mechanisms identified	Susceptible	No mechanisms identified	Susceptible	No mechanisms identified	Susceptible	No mechanisms identified	Susceptible	No mechanisms identified	Susceptible	No mechanisms identified	Susceptible	No mechanisms identified	Susceptible	No mechanisms identified	Susceptible	No mechanisms identified	Susceptible	No mechanisms identified	First-line susceptible	Susceptible	No mechanisms identified	Susceptible	No mechanisms identified	Susceptible	No mechanisms identified
SRR30679886	QLD	2015	lineage1	No mechanisms identified	Susceptible	No mechanisms identified	Susceptible	No mechanisms identified	Susceptible	No mechanisms identified	Susceptible	No mechanisms identified	Susceptible	No mechanisms identified	Susceptible	No mechanisms identified	Susceptible	No mechanisms identified	Susceptible	No mechanisms identified	Susceptible	No mechanisms identified	First-line susceptible	Susceptible	No mechanisms identified	Susceptible	No mechanisms identified	Susceptible	No mechanisms identified
SRR30679885	QLD	2015	lineage4	No mechanisms identified	Susceptible	No mechanisms identified	Susceptible	No mechanisms identified	Susceptible	No mechanisms identified	Susceptible	No mechanisms identified	Susceptible	No mechanisms identified	Susceptible	No mechanisms identified	Susceptible	No mechanisms identified	Susceptible	No mechanisms identified	Susceptible	No mechanisms identified	First-line susceptible	Susceptible	No mechanisms identified	Susceptible	No mechanisms identified	Susceptible	No mechanisms identified
SRR30679883	QLD	2015	lineage4	No mechanisms identified	Susceptible	No mechanisms identified	Susceptible	No mechanisms identified	Susceptible	No mechanisms identified	Susceptible	No mechanisms identified	Susceptible	No mechanisms identified	Susceptible	No mechanisms identified	Susceptible	No mechanisms identified	Susceptible	No mechanisms identified	Susceptible	No mechanisms identified	First-line susceptible	Susceptible	No mechanisms identified	Susceptible	No mechanisms identified	Susceptible	No mechanisms identified
SRR30679882	QLD	2015	lineage4	No mechanisms identified	Susceptible	No mechanisms identified	Susceptible	No mechanisms identified	Susceptible	No mechanisms identified	Susceptible	No mechanisms identified	Susceptible	No mechanisms identified	Susceptible	No mechanisms identified	Susceptible	No mechanisms identified	Susceptible	No mechanisms identified	Susceptible	No mechanisms identified	First-line susceptible	Susceptible	No mechanisms identified	Susceptible	No mechanisms identified	Susceptible	No mechanisms identified
SRR30679881	QLD	2015	lineage2	No mechanisms identified	Susceptible	No mechanisms identified	Susceptible	No mechanisms identified	Susceptible	No mechanisms identified	Susceptible	No mechanisms identified	Susceptible	No mechanisms identified	Susceptible	No mechanisms identified	Susceptible	No mechanisms identified	Susceptible	No mechanisms identified	Susceptible	No mechanisms identified	First-line susceptible	Susceptible	No mechanisms identified	Susceptible	No mechanisms identified	Resistant	rpsL_p.Lys43Arg
SRR30679879	QLD	2015	lineage4	No mechanisms identified	Susceptible	No mechanisms identified	Susceptible	No mechanisms identified	Susceptible	No mechanisms identified	Susceptible	No mechanisms identified	Susceptible	No mechanisms identified	Susceptible	No mechanisms identified	Susceptible	No mechanisms identified	Susceptible	No mechanisms identified	Susceptible	No mechanisms identified	First-line susceptible	Susceptible	No mechanisms identified	Susceptible	No mechanisms identified	Susceptible	No mechanisms identified
SRR30679878	QLD	2015	lineage2	No mechanisms identified	Susceptible	No mechanisms identified	Susceptible	No mechanisms identified	Susceptible	No mechanisms identified	Susceptible	No mechanisms identified	Susceptible	No mechanisms identified	Susceptible	No mechanisms identified	Susceptible	No mechanisms identified	Susceptible	No mechanisms identified	Susceptible	No mechanisms identified	First-line susceptible	Susceptible	No mechanisms identified	Susceptible	No mechanisms identified	Susceptible	No mechanisms identified
SRR30679877	QLD	2015	lineage2	No mechanisms identified	Susceptible	No mechanisms identified	Susceptible	No mechanisms identified	Susceptible	No mechanisms identified	Susceptible	No mechanisms identified	Susceptible	No mechanisms identified	Susceptible	No mechanisms identified	Susceptible	No mechanisms identified	Susceptible	No mechanisms identified	Susceptible	No mechanisms identified	First-line susceptible	Susceptible	No mechanisms identified	Susceptible	No mechanisms identified	Resistant	rpsL_p.Lys43Arg
SRR30679844	QLD	2015	lineage2	No mechanisms identified	Resistant	Rv0678_p.Leu117Arg	Susceptible	No mechanisms identified	Resistant	Rv0678_p.Leu117Arg	Susceptible	No mechanisms identified	Resistant	embB_p.Met306Ile	Resistant	katG_p.Ser315Thr	Susceptible	No mechanisms identified	Susceptible	No mechanisms identified	Susceptible	No mechanisms identified	MDR-TB	Resistant	pncA_p.Cys138Arg	Resistant	rpoB_p.Leu430Pro;rpoB_p.Asn437Ser;rpoB_p.Met434Ile	Resistant	rpsL_p.Lys43Arg
SRR30679842	QLD	2015	lineage2	No mechanisms identified	Susceptible	No mechanisms identified	Susceptible	No mechanisms identified	Susceptible	No mechanisms identified	Susceptible	No mechanisms identified	Susceptible	No mechanisms identified	Susceptible	No mechanisms identified	Susceptible	No mechanisms identified	Susceptible	No mechanisms identified	Susceptible	No mechanisms identified	First-line susceptible	Susceptible	No mechanisms identified	Susceptible	No mechanisms identified	Susceptible	No mechanisms identified
SRR30679840	QLD	2015	lineage3	No mechanisms identified	Susceptible	No mechanisms identified	Susceptible	No mechanisms identified	Susceptible	No mechanisms identified	Susceptible	No mechanisms identified	Susceptible	No mechanisms identified	Susceptible	No mechanisms identified	Susceptible	No mechanisms identified	Susceptible	No mechanisms identified	Susceptible	No mechanisms identified	First-line susceptible	Susceptible	No mechanisms identified	Susceptible	No mechanisms identified	Susceptible	No mechanisms identified
SRR30679839	QLD	2015	lineage2	No mechanisms identified	Susceptible	No mechanisms identified	Susceptible	No mechanisms identified	Susceptible	No mechanisms identified	Susceptible	No mechanisms identified	Susceptible	No mechanisms identified	Susceptible	No mechanisms identified	Susceptible	No mechanisms identified	Susceptible	No mechanisms identified	Susceptible	No mechanisms identified	First-line susceptible	Susceptible	No mechanisms identified	Susceptible	No mechanisms identified	Susceptible	No mechanisms identified
SRR30679838	QLD	2015	lineage4	No mechanisms identified	Susceptible	No mechanisms identified	Susceptible	No mechanisms identified	Susceptible	No mechanisms identified	Susceptible	No mechanisms identified	Susceptible	No mechanisms identified	Resistant	katG_p.Ser315Thr	Susceptible	No mechanisms identified	Susceptible	No mechanisms identified	Susceptible	No mechanisms identified	mono-resistant (HR-TB)	Susceptible	No mechanisms identified	Susceptible	No mechanisms identified	Susceptible	No mechanisms identified
SRR30679837	QLD	2015	lineage2	No mechanisms identified	Susceptible	No mechanisms identified	Susceptible	No mechanisms identified	Susceptible	No mechanisms identified	Susceptible	No mechanisms identified	Susceptible	No mechanisms identified	Susceptible	No mechanisms identified	Susceptible	No mechanisms identified	Susceptible	No mechanisms identified	Susceptible	No mechanisms identified	First-line susceptible	Susceptible	No mechanisms identified	Susceptible	No mechanisms identified	Susceptible	No mechanisms identified
SRR30679836	QLD	2015	lineage4	No mechanisms identified	Susceptible	No mechanisms identified	Susceptible	No mechanisms identified	Susceptible	No mechanisms identified	Susceptible	No mechanisms identified	Susceptible	No mechanisms identified	Susceptible	No mechanisms identified	Susceptible	No mechanisms identified	Susceptible	No mechanisms identified	Susceptible	No mechanisms identified	First-line susceptible	Susceptible	No mechanisms identified	Susceptible	No mechanisms identified	Susceptible	No mechanisms identified
SRR30679835	QLD	2015	lineage2	No mechanisms identified	Susceptible	No mechanisms identified	Susceptible	No mechanisms identified	Susceptible	No mechanisms identified	Susceptible	No mechanisms identified	Susceptible	No mechanisms identified	Susceptible	No mechanisms identified	Susceptible	No mechanisms identified	Susceptible	No mechanisms identified	Susceptible	No mechanisms identified	First-line susceptible	Susceptible	No mechanisms identified	Susceptible	No mechanisms identified	Susceptible	No mechanisms identified
SRR30679929	QLD	2015	lineage2	No mechanisms identified	Susceptible	No mechanisms identified	Susceptible	No mechanisms identified	Susceptible	No mechanisms identified	Susceptible	No mechanisms identified	Susceptible	No mechanisms identified	Susceptible	No mechanisms identified	Susceptible	No mechanisms identified	Susceptible	No mechanisms identified	Susceptible	No mechanisms identified	First-line susceptible	Susceptible	No mechanisms identified	Susceptible	No mechanisms identified	Susceptible	No mechanisms identified
SRR30679834	QLD	2015	lineage1	No mechanisms identified	Susceptible	No mechanisms identified	Susceptible	No mechanisms identified	Susceptible	No mechanisms identified	Susceptible	No mechanisms identified	Susceptible	No mechanisms identified	Low-level resistant	inhA_c.-777C>T	Susceptible	No mechanisms identified	Susceptible	No mechanisms identified	Susceptible	No mechanisms identified	mono-resistant (HR-TB)	Susceptible	No mechanisms identified	Susceptible	No mechanisms identified	Susceptible	No mechanisms identified
SRR30679833	QLD	2015	lineage4	No mechanisms identified	Susceptible	No mechanisms identified	Susceptible	No mechanisms identified	Susceptible	No mechanisms identified	Susceptible	No mechanisms identified	Susceptible	No mechanisms identified	Susceptible	No mechanisms identified	Susceptible	No mechanisms identified	Susceptible	No mechanisms identified	Susceptible	No mechanisms identified	First-line susceptible	Susceptible	No mechanisms identified	Susceptible	No mechanisms identified	Susceptible	No mechanisms identified
SRR30679832	QLD	2015	lineage2	No mechanisms identified	Susceptible	No mechanisms identified	Susceptible	No mechanisms identified	Susceptible	No mechanisms identified	Susceptible	No mechanisms identified	Susceptible	No mechanisms identified	Susceptible	No mechanisms identified	Susceptible	No mechanisms identified	Susceptible	No mechanisms identified	Susceptible	No mechanisms identified	First-line susceptible	Susceptible	No mechanisms identified	Susceptible	No mechanisms identified	Susceptible	No mechanisms identified
SRR30679831	QLD	2015	lineage1	No mechanisms identified	Susceptible	No mechanisms identified	Susceptible	No mechanisms identified	Susceptible	No mechanisms identified	Susceptible	No mechanisms identified	Susceptible	No mechanisms identified	Susceptible	No mechanisms identified	Susceptible	No mechanisms identified	Susceptible	No mechanisms identified	Susceptible	No mechanisms identified	First-line susceptible	Susceptible	No mechanisms identified	Susceptible	No mechanisms identified	Susceptible	No mechanisms identified
SRR30680001	QLD	2015	lineage1	No mechanisms identified	Susceptible	No mechanisms identified	Susceptible	No mechanisms identified	Susceptible	No mechanisms identified	Susceptible	No mechanisms identified	Susceptible	No mechanisms identified	Susceptible	No mechanisms identified	Susceptible	No mechanisms identified	Susceptible	No mechanisms identified	Susceptible	No mechanisms identified	First-line susceptible	Susceptible	No mechanisms identified	Susceptible	No mechanisms identified	Susceptible	No mechanisms identified
SRR30680000	QLD	2015	lineage1	No mechanisms identified	Susceptible	No mechanisms identified	Susceptible	No mechanisms identified	Susceptible	No mechanisms identified	Susceptible	No mechanisms identified	Susceptible	No mechanisms identified	Susceptible	No mechanisms identified	Susceptible	No mechanisms identified	Susceptible	No mechanisms identified	Susceptible	No mechanisms identified	First-line susceptible	Susceptible	No mechanisms identified	Susceptible	No mechanisms identified	Susceptible	No mechanisms identified
SRR30679999	QLD	2015	lineage1	No mechanisms identified	Susceptible	No mechanisms identified	Susceptible	No mechanisms identified	Susceptible	No mechanisms identified	Susceptible	No mechanisms identified	Susceptible	No mechanisms identified	Low-level resistant	inhA_c.-777C>T	Susceptible	No mechanisms identified	Susceptible	No mechanisms identified	Susceptible	No mechanisms identified	mono-resistant (HR-TB)	Susceptible	No mechanisms identified	Susceptible	No mechanisms identified	Susceptible	No mechanisms identified
SRR30679998	QLD	2015	lineage4	No mechanisms identified	Susceptible	No mechanisms identified	Susceptible	No mechanisms identified	Susceptible	No mechanisms identified	Susceptible	No mechanisms identified	Susceptible	No mechanisms identified	Susceptible	No mechanisms identified	Susceptible	No mechanisms identified	Susceptible	No mechanisms identified	Susceptible	No mechanisms identified	First-line susceptible	Susceptible	No mechanisms identified	Susceptible	No mechanisms identified	Susceptible	No mechanisms identified
SRR30679928	QLD	2015	lineage4	No mechanisms identified	Susceptible	No mechanisms identified	Susceptible	No mechanisms identified	Susceptible	No mechanisms identified	Susceptible	No mechanisms identified	Susceptible	No mechanisms identified	Susceptible	No mechanisms identified	Susceptible	No mechanisms identified	Susceptible	No mechanisms identified	Susceptible	No mechanisms identified	First-line susceptible	Susceptible	No mechanisms identified	Susceptible	No mechanisms identified	Susceptible	No mechanisms identified
SRR30679997	QLD	2015	lineage2	No mechanisms identified	Susceptible	No mechanisms identified	Susceptible	No mechanisms identified	Susceptible	No mechanisms identified	Susceptible	No mechanisms identified	Susceptible	No mechanisms identified	Low-level resistant	inhA_c.-777C>T	Susceptible	No mechanisms identified	Susceptible	No mechanisms identified	Resistant	gyrA_p.Asp94Gly	mono-resistant (HR-TB)	Susceptible	No mechanisms identified	Susceptible	No mechanisms identified	Susceptible	No mechanisms identified
SRR30679996	QLD	2015	lineage1	No mechanisms identified	Susceptible	No mechanisms identified	Susceptible	No mechanisms identified	Susceptible	No mechanisms identified	Susceptible	No mechanisms identified	Susceptible	No mechanisms identified	Susceptible	No mechanisms identified	Susceptible	No mechanisms identified	Susceptible	No mechanisms identified	Susceptible	No mechanisms identified	First-line susceptible	Susceptible	No mechanisms identified	Susceptible	No mechanisms identified	Resistant	gid_LoF
SRR30679995	QLD	2015	lineage4	No mechanisms identified	Susceptible	No mechanisms identified	Susceptible	No mechanisms identified	Susceptible	No mechanisms identified	Susceptible	No mechanisms identified	Susceptible	No mechanisms identified	Susceptible	No mechanisms identified	Susceptible	No mechanisms identified	Susceptible	No mechanisms identified	Susceptible	No mechanisms identified	First-line susceptible	Susceptible	No mechanisms identified	Susceptible	No mechanisms identified	Susceptible	No mechanisms identified
SRR30679994	QLD	2015	lineage1	No mechanisms identified	Susceptible	No mechanisms identified	Susceptible	No mechanisms identified	Susceptible	No mechanisms identified	Susceptible	No mechanisms identified	Susceptible	No mechanisms identified	Susceptible	No mechanisms identified	Susceptible	No mechanisms identified	Susceptible	No mechanisms identified	Susceptible	No mechanisms identified	First-line susceptible	Susceptible	No mechanisms identified	Susceptible	No mechanisms identified	Susceptible	No mechanisms identified
SRR30679993	QLD	2015	lineage4	No mechanisms identified	Susceptible	No mechanisms identified	Susceptible	No mechanisms identified	Susceptible	No mechanisms identified	Susceptible	No mechanisms identified	Susceptible	No mechanisms identified	Susceptible	No mechanisms identified	Susceptible	No mechanisms identified	Susceptible	No mechanisms identified	Susceptible	No mechanisms identified	First-line susceptible	Susceptible	No mechanisms identified	Susceptible	No mechanisms identified	Susceptible	No mechanisms identified
SRR30679992	QLD	2015	lineage2	No mechanisms identified	Susceptible	No mechanisms identified	Susceptible	No mechanisms identified	Susceptible	No mechanisms identified	Susceptible	No mechanisms identified	Susceptible	No mechanisms identified	Susceptible	No mechanisms identified	Susceptible	No mechanisms identified	Susceptible	No mechanisms identified	Susceptible	No mechanisms identified	First-line susceptible	Susceptible	No mechanisms identified	Susceptible	No mechanisms identified	Susceptible	No mechanisms identified
SRR30679990	QLD	2015	lineage4	No mechanisms identified	Susceptible	No mechanisms identified	Susceptible	No mechanisms identified	Susceptible	No mechanisms identified	Susceptible	No mechanisms identified	Susceptible	No mechanisms identified	Susceptible	No mechanisms identified	Susceptible	No mechanisms identified	Susceptible	No mechanisms identified	Susceptible	No mechanisms identified	First-line susceptible	Susceptible	No mechanisms identified	Susceptible	No mechanisms identified	Susceptible	No mechanisms identified
SRR30679989	QLD	2015	lineage4	No mechanisms identified	Susceptible	No mechanisms identified	Susceptible	No mechanisms identified	Susceptible	No mechanisms identified	Susceptible	No mechanisms identified	Susceptible	No mechanisms identified	Susceptible	No mechanisms identified	Susceptible	No mechanisms identified	Susceptible	No mechanisms identified	Susceptible	No mechanisms identified	First-line susceptible	Susceptible	No mechanisms identified	Susceptible	No mechanisms identified	Susceptible	No mechanisms identified
SRR30679927	QLD	2015	lineage2	No mechanisms identified	Susceptible	No mechanisms identified	Susceptible	No mechanisms identified	Susceptible	No mechanisms identified	Susceptible	No mechanisms identified	Susceptible	No mechanisms identified	Susceptible	No mechanisms identified	Susceptible	No mechanisms identified	Susceptible	No mechanisms identified	Susceptible	No mechanisms identified	First-line susceptible	Susceptible	No mechanisms identified	Susceptible	No mechanisms identified	Susceptible	No mechanisms identified
SRR30679926	QLD	2015	lineage2	No mechanisms identified	Susceptible	No mechanisms identified	Susceptible	No mechanisms identified	Susceptible	No mechanisms identified	Susceptible	No mechanisms identified	Susceptible	No mechanisms identified	Susceptible	No mechanisms identified	Susceptible	No mechanisms identified	Susceptible	No mechanisms identified	Susceptible	No mechanisms identified	First-line susceptible	Susceptible	No mechanisms identified	Susceptible	No mechanisms identified	Susceptible	No mechanisms identified
SRR30679988	QLD	2015	lineage4	No mechanisms identified	Susceptible	No mechanisms identified	Susceptible	No mechanisms identified	Susceptible	No mechanisms identified	Susceptible	No mechanisms identified	Susceptible	No mechanisms identified	Susceptible	No mechanisms identified	Susceptible	No mechanisms identified	Susceptible	No mechanisms identified	Susceptible	No mechanisms identified	First-line susceptible	Susceptible	No mechanisms identified	Susceptible	No mechanisms identified	Susceptible	No mechanisms identified
SRR30679987	QLD	2015	lineage4	No mechanisms identified	Susceptible	No mechanisms identified	Susceptible	No mechanisms identified	Susceptible	No mechanisms identified	Susceptible	No mechanisms identified	Susceptible	No mechanisms identified	Susceptible	No mechanisms identified	Susceptible	No mechanisms identified	Susceptible	No mechanisms identified	Susceptible	No mechanisms identified	First-line susceptible	Susceptible	No mechanisms identified	Susceptible	No mechanisms identified	Susceptible	No mechanisms identified
SRR30679986	QLD	2015	lineage4	No mechanisms identified	Susceptible	No mechanisms identified	Susceptible	No mechanisms identified	Susceptible	No mechanisms identified	Susceptible	No mechanisms identified	Susceptible	No mechanisms identified	Susceptible	No mechanisms identified	Susceptible	No mechanisms identified	Susceptible	No mechanisms identified	Susceptible	No mechanisms identified	First-line susceptible	Susceptible	No mechanisms identified	Susceptible	No mechanisms identified	Susceptible	No mechanisms identified
SRR30679985	QLD	2015	lineage2	No mechanisms identified	Susceptible	No mechanisms identified	Susceptible	No mechanisms identified	Susceptible	No mechanisms identified	Susceptible	No mechanisms identified	Susceptible	No mechanisms identified	Resistant	katG_p.Ser315Thr	Susceptible	No mechanisms identified	Susceptible	No mechanisms identified	Susceptible	No mechanisms identified	mono-resistant (HR-TB)	Susceptible	No mechanisms identified	Susceptible	No mechanisms identified	Resistant	gid_p.Glu173*
SRR30679984	QLD	2015	lineage1	No mechanisms identified	Susceptible	No mechanisms identified	Susceptible	No mechanisms identified	Susceptible	No mechanisms identified	Susceptible	No mechanisms identified	Susceptible	No mechanisms identified	Low-level resistant	inhA_c.-777C>T	Susceptible	No mechanisms identified	Susceptible	No mechanisms identified	Susceptible	No mechanisms identified	mono-resistant (HR-TB)	Susceptible	No mechanisms identified	Susceptible	No mechanisms identified	Resistant	gid_LoF
SRR30679924	QLD	2015	lineage2	No mechanisms identified	Susceptible	No mechanisms identified	Susceptible	No mechanisms identified	Susceptible	No mechanisms identified	Susceptible	No mechanisms identified	Resistant	embB_p.Met306Val	Low-level resistant	inhA_c.-777C>T	Susceptible	No mechanisms identified	Susceptible	No mechanisms identified	Susceptible	No mechanisms identified	MDR-TB	Resistant	pncA_p.Trp68Arg	Resistant	rpoB_p.Ser450Leu	Resistant	rpsL_p.Lys43Arg
SRR30679983	QLD	2015	lineage1	No mechanisms identified	Susceptible	No mechanisms identified	Susceptible	No mechanisms identified	Susceptible	No mechanisms identified	Susceptible	No mechanisms identified	Susceptible	No mechanisms identified	Susceptible	No mechanisms identified	Susceptible	No mechanisms identified	Susceptible	No mechanisms identified	Susceptible	No mechanisms identified	First-line susceptible	Susceptible	No mechanisms identified	Susceptible	No mechanisms identified	Susceptible	No mechanisms identified
SRR30679982	QLD	2015	lineage3	No mechanisms identified	Susceptible	No mechanisms identified	Susceptible	No mechanisms identified	Susceptible	No mechanisms identified	Susceptible	No mechanisms identified	Susceptible	No mechanisms identified	Susceptible	No mechanisms identified	Susceptible	No mechanisms identified	Susceptible	No mechanisms identified	Susceptible	No mechanisms identified	First-line susceptible	Susceptible	No mechanisms identified	Susceptible	No mechanisms identified	Susceptible	No mechanisms identified
SRR30679981	QLD	2015	lineage1	No mechanisms identified	Susceptible	No mechanisms identified	Susceptible	No mechanisms identified	Susceptible	No mechanisms identified	Susceptible	No mechanisms identified	Susceptible	No mechanisms identified	Susceptible	No mechanisms identified	Susceptible	No mechanisms identified	Susceptible	No mechanisms identified	Susceptible	No mechanisms identified	First-line susceptible	Susceptible	No mechanisms identified	Susceptible	No mechanisms identified	Susceptible	No mechanisms identified
SRR30679979	QLD	2015	lineage2	No mechanisms identified	Susceptible	No mechanisms identified	Susceptible	No mechanisms identified	Susceptible	No mechanisms identified	Susceptible	No mechanisms identified	Susceptible	No mechanisms identified	Susceptible	No mechanisms identified	Susceptible	No mechanisms identified	Susceptible	No mechanisms identified	Susceptible	No mechanisms identified	First-line susceptible	Susceptible	No mechanisms identified	Susceptible	No mechanisms identified	Susceptible	No mechanisms identified
SRR30679978	QLD	2015	lineage1	No mechanisms identified	Susceptible	No mechanisms identified	Susceptible	No mechanisms identified	Susceptible	No mechanisms identified	Susceptible	No mechanisms identified	Susceptible	No mechanisms identified	Susceptible	No mechanisms identified	Susceptible	No mechanisms identified	Susceptible	No mechanisms identified	Susceptible	No mechanisms identified	First-line susceptible	Susceptible	No mechanisms identified	Susceptible	No mechanisms identified	Susceptible	No mechanisms identified
SRR30679977	QLD	2015	lineage4	No mechanisms identified	Susceptible	No mechanisms identified	Susceptible	No mechanisms identified	Susceptible	No mechanisms identified	Resistant	ddn_p.Trp20*	Susceptible	No mechanisms identified	Susceptible	No mechanisms identified	Susceptible	No mechanisms identified	Susceptible	No mechanisms identified	Susceptible	No mechanisms identified	First-line susceptible	Susceptible	No mechanisms identified	Susceptible	No mechanisms identified	Susceptible	No mechanisms identified
SRR30679976	QLD	2015	lineage4	No mechanisms identified	Susceptible	No mechanisms identified	Susceptible	No mechanisms identified	Susceptible	No mechanisms identified	Susceptible	No mechanisms identified	Susceptible	No mechanisms identified	Susceptible	No mechanisms identified	Susceptible	No mechanisms identified	Susceptible	No mechanisms identified	Susceptible	No mechanisms identified	First-line susceptible	Susceptible	No mechanisms identified	Susceptible	No mechanisms identified	Susceptible	No mechanisms identified
SRR30679975	QLD	2015	lineage4	No mechanisms identified	Susceptible	No mechanisms identified	Susceptible	No mechanisms identified	Susceptible	No mechanisms identified	Susceptible	No mechanisms identified	Susceptible	No mechanisms identified	Susceptible	No mechanisms identified	Susceptible	No mechanisms identified	Susceptible	No mechanisms identified	Susceptible	No mechanisms identified	First-line susceptible	Susceptible	No mechanisms identified	Susceptible	No mechanisms identified	Susceptible	No mechanisms identified
SRR30679974	QLD	2015	lineage4	No mechanisms identified	Susceptible	No mechanisms identified	Susceptible	No mechanisms identified	Susceptible	No mechanisms identified	Susceptible	No mechanisms identified	Susceptible	No mechanisms identified	Susceptible	No mechanisms identified	Susceptible	No mechanisms identified	Susceptible	No mechanisms identified	Susceptible	No mechanisms identified	First-line susceptible	Susceptible	No mechanisms identified	Susceptible	No mechanisms identified	Susceptible	No mechanisms identified
SRR30679923	QLD	2015	lineage4	No mechanisms identified	Susceptible	No mechanisms identified	Susceptible	No mechanisms identified	Susceptible	No mechanisms identified	Susceptible	No mechanisms identified	Susceptible	No mechanisms identified	Susceptible	No mechanisms identified	Susceptible	No mechanisms identified	Susceptible	No mechanisms identified	Susceptible	No mechanisms identified	First-line susceptible	Susceptible	No mechanisms identified	Susceptible	No mechanisms identified	Susceptible	No mechanisms identified
SRR30679973	QLD	2015	lineage1	No mechanisms identified	Susceptible	No mechanisms identified	Susceptible	No mechanisms identified	Susceptible	No mechanisms identified	Susceptible	No mechanisms identified	Susceptible	No mechanisms identified	Susceptible	No mechanisms identified	Susceptible	No mechanisms identified	Susceptible	No mechanisms identified	Susceptible	No mechanisms identified	First-line susceptible	Susceptible	No mechanisms identified	Susceptible	No mechanisms identified	Susceptible	No mechanisms identified
SRR30679972	QLD	2015	lineage3	No mechanisms identified	Susceptible	No mechanisms identified	Susceptible	No mechanisms identified	Susceptible	No mechanisms identified	Susceptible	No mechanisms identified	Susceptible	No mechanisms identified	Susceptible	No mechanisms identified	Susceptible	No mechanisms identified	Susceptible	No mechanisms identified	Susceptible	No mechanisms identified	First-line susceptible	Susceptible	No mechanisms identified	Susceptible	No mechanisms identified	Susceptible	No mechanisms identified
SRR30679971	QLD	2015	lineage4	No mechanisms identified	Susceptible	No mechanisms identified	Susceptible	No mechanisms identified	Susceptible	No mechanisms identified	Susceptible	No mechanisms identified	Susceptible	No mechanisms identified	Susceptible	No mechanisms identified	Susceptible	No mechanisms identified	Susceptible	No mechanisms identified	Susceptible	No mechanisms identified	First-line susceptible	Susceptible	No mechanisms identified	Susceptible	No mechanisms identified	Susceptible	No mechanisms identified
SRR30679970	QLD	2015	lineage4	No mechanisms identified	Susceptible	No mechanisms identified	Susceptible	No mechanisms identified	Susceptible	No mechanisms identified	Susceptible	No mechanisms identified	Susceptible	No mechanisms identified	Susceptible	No mechanisms identified	Susceptible	No mechanisms identified	Susceptible	No mechanisms identified	Susceptible	No mechanisms identified	First-line susceptible	Susceptible	No mechanisms identified	Susceptible	No mechanisms identified	Susceptible	No mechanisms identified
SRR30679968	QLD	2015	lineage1	No mechanisms identified	Susceptible	No mechanisms identified	Susceptible	No mechanisms identified	Susceptible	No mechanisms identified	Susceptible	No mechanisms identified	Susceptible	No mechanisms identified	Susceptible	No mechanisms identified	Susceptible	No mechanisms identified	Susceptible	No mechanisms identified	Susceptible	No mechanisms identified	First-line susceptible	Susceptible	No mechanisms identified	Susceptible	No mechanisms identified	Susceptible	No mechanisms identified
SRR30679965	QLD	2015	lineage3	No mechanisms identified	Susceptible	No mechanisms identified	Susceptible	No mechanisms identified	Susceptible	No mechanisms identified	Susceptible	No mechanisms identified	Susceptible	No mechanisms identified	Susceptible	No mechanisms identified	Susceptible	No mechanisms identified	Susceptible	No mechanisms identified	Susceptible	No mechanisms identified	First-line susceptible	Susceptible	No mechanisms identified	Susceptible	No mechanisms identified	Susceptible	No mechanisms identified
SRR30679964	QLD	2015	lineage1	No mechanisms identified	Susceptible	No mechanisms identified	Susceptible	No mechanisms identified	Susceptible	No mechanisms identified	Susceptible	No mechanisms identified	Susceptible	No mechanisms identified	Susceptible	No mechanisms identified	Susceptible	No mechanisms identified	Susceptible	No mechanisms identified	Susceptible	No mechanisms identified	First-line susceptible	Susceptible	No mechanisms identified	Susceptible	No mechanisms identified	Susceptible	No mechanisms identified
SRR30679963	QLD	2015	lineage4	No mechanisms identified	Susceptible	No mechanisms identified	Susceptible	No mechanisms identified	Susceptible	No mechanisms identified	Susceptible	No mechanisms identified	Susceptible	No mechanisms identified	Susceptible	No mechanisms identified	Susceptible	No mechanisms identified	Susceptible	No mechanisms identified	Susceptible	No mechanisms identified	First-line susceptible	Susceptible	No mechanisms identified	Susceptible	No mechanisms identified	Susceptible	No mechanisms identified
SRR30679962	QLD	2015	lineage2	No mechanisms identified	Susceptible	No mechanisms identified	Susceptible	No mechanisms identified	Susceptible	No mechanisms identified	Susceptible	No mechanisms identified	Susceptible	No mechanisms identified	Susceptible	No mechanisms identified	Susceptible	No mechanisms identified	Susceptible	No mechanisms identified	Susceptible	No mechanisms identified	First-line susceptible	Susceptible	No mechanisms identified	Susceptible	No mechanisms identified	Susceptible	No mechanisms identified
SRR30679961	QLD	2015	lineage4	No mechanisms identified	Susceptible	No mechanisms identified	Susceptible	No mechanisms identified	Susceptible	No mechanisms identified	Susceptible	No mechanisms identified	Susceptible	No mechanisms identified	Low-level resistant	inhA_c.-777C>T	Susceptible	No mechanisms identified	Susceptible	No mechanisms identified	Susceptible	No mechanisms identified	mono-resistant (HR-TB)	Susceptible	No mechanisms identified	Susceptible	No mechanisms identified	Susceptible	No mechanisms identified
SRR30679922	QLD	2015	lineage2	No mechanisms identified	Susceptible	No mechanisms identified	Susceptible	No mechanisms identified	Susceptible	No mechanisms identified	Susceptible	No mechanisms identified	Resistant	embB_p.Met306Ile	Low-level resistant	inhA_c.-777C>T	Susceptible	No mechanisms identified	Susceptible	No mechanisms identified	Susceptible	No mechanisms identified	MDR-TB	Resistant	pncA_p.Thr135Pro	Resistant	rpoB_p.Ser450Leu	Resistant	rpsL_p.Lys43Arg
SRR30679960	QLD	2015	lineage1	No mechanisms identified	Susceptible	No mechanisms identified	Susceptible	No mechanisms identified	Susceptible	No mechanisms identified	Susceptible	No mechanisms identified	Susceptible	No mechanisms identified	Low-level resistant	inhA_c.-777C>T	Susceptible	No mechanisms identified	Susceptible	No mechanisms identified	Susceptible	No mechanisms identified	mono-resistant (HR-TB)	Susceptible	No mechanisms identified	Susceptible	No mechanisms identified	Susceptible	No mechanisms identified
SRR30679959	QLD	2015	lineage1	No mechanisms identified	Susceptible	No mechanisms identified	Susceptible	No mechanisms identified	Susceptible	No mechanisms identified	Susceptible	No mechanisms identified	Susceptible	No mechanisms identified	Susceptible	No mechanisms identified	Susceptible	No mechanisms identified	Susceptible	No mechanisms identified	Susceptible	No mechanisms identified	First-line susceptible	Susceptible	No mechanisms identified	Susceptible	No mechanisms identified	Susceptible	No mechanisms identified
SRR30679956	QLD	2015	lineage1	No mechanisms identified	Susceptible	No mechanisms identified	Susceptible	No mechanisms identified	Susceptible	No mechanisms identified	Susceptible	No mechanisms identified	Susceptible	No mechanisms identified	Low-level resistant	inhA_c.-777C>T	Susceptible	No mechanisms identified	Susceptible	No mechanisms identified	Susceptible	No mechanisms identified	mono-resistant (HR-TB)	Susceptible	No mechanisms identified	Susceptible	No mechanisms identified	Susceptible	No mechanisms identified
SRR30679955	QLD	2015	lineage1	No mechanisms identified	Susceptible	No mechanisms identified	Susceptible	No mechanisms identified	Susceptible	No mechanisms identified	Susceptible	No mechanisms identified	Susceptible	No mechanisms identified	Low-level resistant	inhA_c.-777C>T	Susceptible	No mechanisms identified	Susceptible	No mechanisms identified	Susceptible	No mechanisms identified	mono-resistant (HR-TB)	Susceptible	No mechanisms identified	Susceptible	No mechanisms identified	Resistant	gid_LoF
SRR30679954	QLD	2015	lineage1	No mechanisms identified	Susceptible	No mechanisms identified	Susceptible	No mechanisms identified	Susceptible	No mechanisms identified	Susceptible	No mechanisms identified	Susceptible	No mechanisms identified	Susceptible	No mechanisms identified	Susceptible	No mechanisms identified	Susceptible	No mechanisms identified	Susceptible	No mechanisms identified	First-line susceptible	Susceptible	No mechanisms identified	Susceptible	No mechanisms identified	Susceptible	No mechanisms identified
SRR30679953	QLD	2015	lineage1	No mechanisms identified	Susceptible	No mechanisms identified	Susceptible	No mechanisms identified	Susceptible	No mechanisms identified	Susceptible	No mechanisms identified	Susceptible	No mechanisms identified	Susceptible	No mechanisms identified	Susceptible	No mechanisms identified	Susceptible	No mechanisms identified	Susceptible	No mechanisms identified	First-line susceptible	Susceptible	No mechanisms identified	Susceptible	No mechanisms identified	Susceptible	No mechanisms identified
SRR30679952	QLD	2015	lineage2	No mechanisms identified	Susceptible	No mechanisms identified	Susceptible	No mechanisms identified	Susceptible	No mechanisms identified	Susceptible	No mechanisms identified	Susceptible	No mechanisms identified	Susceptible	No mechanisms identified	Susceptible	No mechanisms identified	Susceptible	No mechanisms identified	Susceptible	No mechanisms identified	First-line susceptible	Susceptible	No mechanisms identified	Susceptible	No mechanisms identified	Susceptible	No mechanisms identified
SRR30679951	QLD	2015	lineage4	No mechanisms identified	Susceptible	No mechanisms identified	Susceptible	No mechanisms identified	Susceptible	No mechanisms identified	Susceptible	No mechanisms identified	Susceptible	No mechanisms identified	Susceptible	No mechanisms identified	Susceptible	No mechanisms identified	Susceptible	No mechanisms identified	Susceptible	No mechanisms identified	First-line susceptible	Susceptible	No mechanisms identified	Susceptible	No mechanisms identified	Susceptible	No mechanisms identified
SRR34169725	TAS	2016	lineage1	No mechanisms identified	Susceptible	No mechanisms identified	Susceptible	No mechanisms identified	Susceptible	No mechanisms identified	Susceptible	No mechanisms identified	Susceptible	No mechanisms identified	Susceptible	No mechanisms identified	Susceptible	No mechanisms identified	Susceptible	No mechanisms identified	Susceptible	No mechanisms identified	First-line susceptible	Susceptible	No mechanisms identified	Susceptible	No mechanisms identified	Susceptible	No mechanisms identified
SRR34169724	ACT	2016	lineage2	No mechanisms identified	Susceptible	No mechanisms identified	Susceptible	No mechanisms identified	Susceptible	No mechanisms identified	Susceptible	No mechanisms identified	Susceptible	No mechanisms identified	Susceptible	No mechanisms identified	Susceptible	No mechanisms identified	Susceptible	No mechanisms identified	Susceptible	No mechanisms identified	First-line susceptible	Susceptible	No mechanisms identified	Susceptible	No mechanisms identified	Susceptible	No mechanisms identified
SRR34169633	ACT	2016	lineage2	No mechanisms identified	Susceptible	No mechanisms identified	Susceptible	No mechanisms identified	Susceptible	No mechanisms identified	Susceptible	No mechanisms identified	Resistant	embB_p.Met306Val	Resistant	katG_p.Ser315Thr	Resistant	eis_c.-37G>T	Susceptible	No mechanisms identified	Low-level resistant	gyrA_p.Ala90Val	pre-XDR/XDR	Susceptible	No mechanisms identified	Resistant	rpoB_p.Ser450Leu	Resistant	rpsL_p.Lys43Arg
SRR34169622	TAS	2016	lineage1	No mechanisms identified	Susceptible	No mechanisms identified	Susceptible	No mechanisms identified	Susceptible	No mechanisms identified	Susceptible	No mechanisms identified	Susceptible	No mechanisms identified	Susceptible	No mechanisms identified	Susceptible	No mechanisms identified	Susceptible	No mechanisms identified	Susceptible	No mechanisms identified	First-line susceptible	Susceptible	No mechanisms identified	Susceptible	No mechanisms identified	Susceptible	No mechanisms identified
SRR34169683	TAS	2016	lineage1	No mechanisms identified	Susceptible	No mechanisms identified	Susceptible	No mechanisms identified	Susceptible	No mechanisms identified	Susceptible	No mechanisms identified	Resistant	embB_p.Met306Val	Susceptible	No mechanisms identified	Susceptible	No mechanisms identified	Susceptible	No mechanisms identified	Susceptible	No mechanisms identified	mono-resistant	Susceptible	No mechanisms identified	Susceptible	No mechanisms identified	Susceptible	No mechanisms identified
SRR30679950	QLD	2015	lineage4	No mechanisms identified	Susceptible	No mechanisms identified	Susceptible	No mechanisms identified	Susceptible	No mechanisms identified	Susceptible	No mechanisms identified	Susceptible	No mechanisms identified	Susceptible	No mechanisms identified	Susceptible	No mechanisms identified	Susceptible	No mechanisms identified	Susceptible	No mechanisms identified	First-line susceptible	Susceptible	No mechanisms identified	Susceptible	No mechanisms identified	Susceptible	No mechanisms identified
SRR30881716	QLD	2016	lineage4	No mechanisms identified	Susceptible	No mechanisms identified	Susceptible	No mechanisms identified	Susceptible	No mechanisms identified	Susceptible	No mechanisms identified	Susceptible	No mechanisms identified	Susceptible	No mechanisms identified	Susceptible	No mechanisms identified	Susceptible	No mechanisms identified	Susceptible	No mechanisms identified	First-line susceptible	Susceptible	No mechanisms identified	Susceptible	No mechanisms identified	Susceptible	No mechanisms identified
SRR30881715	QLD	2016	lineage4	No mechanisms identified	Susceptible	No mechanisms identified	Susceptible	No mechanisms identified	Susceptible	No mechanisms identified	Susceptible	No mechanisms identified	Susceptible	No mechanisms identified	Susceptible	No mechanisms identified	Susceptible	No mechanisms identified	Susceptible	No mechanisms identified	Susceptible	No mechanisms identified	First-line susceptible	Susceptible	No mechanisms identified	Susceptible	No mechanisms identified	Susceptible	No mechanisms identified
SRR30881608	QLD	2016	lineage4	No mechanisms identified	Susceptible	No mechanisms identified	Susceptible	No mechanisms identified	Susceptible	No mechanisms identified	Susceptible	No mechanisms identified	Susceptible	No mechanisms identified	Susceptible	No mechanisms identified	Susceptible	No mechanisms identified	Susceptible	No mechanisms identified	Susceptible	No mechanisms identified	First-line susceptible	Susceptible	No mechanisms identified	Susceptible	No mechanisms identified	Susceptible	No mechanisms identified
SRR30881650	QLD	2016	lineage4	No mechanisms identified	Susceptible	No mechanisms identified	Susceptible	No mechanisms identified	Susceptible	No mechanisms identified	Susceptible	No mechanisms identified	Susceptible	No mechanisms identified	Susceptible	No mechanisms identified	Susceptible	No mechanisms identified	Susceptible	No mechanisms identified	Susceptible	No mechanisms identified	First-line susceptible	Susceptible	No mechanisms identified	Susceptible	No mechanisms identified	Susceptible	No mechanisms identified
SRR30881639	QLD	2016	lineage3	No mechanisms identified	Susceptible	No mechanisms identified	Susceptible	No mechanisms identified	Susceptible	No mechanisms identified	Susceptible	No mechanisms identified	Susceptible	No mechanisms identified	Susceptible	No mechanisms identified	Susceptible	No mechanisms identified	Susceptible	No mechanisms identified	Susceptible	No mechanisms identified	First-line susceptible	Susceptible	No mechanisms identified	Susceptible	No mechanisms identified	Susceptible	No mechanisms identified
SRR30881628	QLD	2016	lineage2	No mechanisms identified	Susceptible	No mechanisms identified	Susceptible	No mechanisms identified	Susceptible	No mechanisms identified	Susceptible	No mechanisms identified	Susceptible	No mechanisms identified	Susceptible	No mechanisms identified	Susceptible	No mechanisms identified	Susceptible	No mechanisms identified	Susceptible	No mechanisms identified	First-line susceptible	Susceptible	No mechanisms identified	Susceptible	No mechanisms identified	Susceptible	No mechanisms identified
SRR30881581	QLD	2016	lineage4	No mechanisms identified	Susceptible	No mechanisms identified	Susceptible	No mechanisms identified	Susceptible	No mechanisms identified	Susceptible	No mechanisms identified	Susceptible	No mechanisms identified	Susceptible	No mechanisms identified	Susceptible	No mechanisms identified	Susceptible	No mechanisms identified	Susceptible	No mechanisms identified	First-line susceptible	Susceptible	No mechanisms identified	Susceptible	No mechanisms identified	Susceptible	No mechanisms identified
SRR30881559	QLD	2016	lineage4	No mechanisms identified	Susceptible	No mechanisms identified	Susceptible	No mechanisms identified	Susceptible	No mechanisms identified	Susceptible	No mechanisms identified	Susceptible	No mechanisms identified	Susceptible	No mechanisms identified	Susceptible	No mechanisms identified	Susceptible	No mechanisms identified	Susceptible	No mechanisms identified	First-line susceptible	Susceptible	No mechanisms identified	Susceptible	No mechanisms identified	Susceptible	No mechanisms identified
SRR30881714	QLD	2016	lineage3	No mechanisms identified	Susceptible	No mechanisms identified	Susceptible	No mechanisms identified	Susceptible	No mechanisms identified	Susceptible	No mechanisms identified	Susceptible	No mechanisms identified	Susceptible	No mechanisms identified	Susceptible	No mechanisms identified	Susceptible	No mechanisms identified	Susceptible	No mechanisms identified	First-line susceptible	Susceptible	No mechanisms identified	Susceptible	No mechanisms identified	Susceptible	No mechanisms identified
SRR30881703	QLD	2016	lineage2	No mechanisms identified	Susceptible	No mechanisms identified	Susceptible	No mechanisms identified	Susceptible	No mechanisms identified	Susceptible	No mechanisms identified	Susceptible	No mechanisms identified	Susceptible	No mechanisms identified	Susceptible	No mechanisms identified	Susceptible	No mechanisms identified	Susceptible	No mechanisms identified	First-line susceptible	Susceptible	No mechanisms identified	Susceptible	No mechanisms identified	Resistant	rpsL_p.Lys43Arg
SRR30881692	QLD	2016	lineage2	No mechanisms identified	Susceptible	No mechanisms identified	Susceptible	No mechanisms identified	Susceptible	No mechanisms identified	Susceptible	No mechanisms identified	Susceptible	No mechanisms identified	Susceptible	No mechanisms identified	Susceptible	No mechanisms identified	Susceptible	No mechanisms identified	Susceptible	No mechanisms identified	First-line susceptible	Susceptible	No mechanisms identified	Susceptible	No mechanisms identified	Susceptible	No mechanisms identified
SRR30881681	QLD	2016	lineage1	No mechanisms identified	Susceptible	No mechanisms identified	Susceptible	No mechanisms identified	Susceptible	No mechanisms identified	Susceptible	No mechanisms identified	Susceptible	No mechanisms identified	Susceptible	No mechanisms identified	Susceptible	No mechanisms identified	Susceptible	No mechanisms identified	Susceptible	No mechanisms identified	First-line susceptible	Susceptible	No mechanisms identified	Susceptible	No mechanisms identified	Susceptible	No mechanisms identified
SRR30881670	QLD	2016	lineage1	No mechanisms identified	Susceptible	No mechanisms identified	Susceptible	No mechanisms identified	Susceptible	No mechanisms identified	Susceptible	No mechanisms identified	Susceptible	No mechanisms identified	Susceptible	No mechanisms identified	Susceptible	No mechanisms identified	Susceptible	No mechanisms identified	Susceptible	No mechanisms identified	First-line susceptible	Susceptible	No mechanisms identified	Susceptible	No mechanisms identified	Susceptible	No mechanisms identified
SRR30881659	QLD	2016	lineage1	No mechanisms identified	Susceptible	No mechanisms identified	Susceptible	No mechanisms identified	Susceptible	No mechanisms identified	Susceptible	No mechanisms identified	Susceptible	No mechanisms identified	Susceptible	No mechanisms identified	Susceptible	No mechanisms identified	Susceptible	No mechanisms identified	Susceptible	No mechanisms identified	First-line susceptible	Susceptible	No mechanisms identified	Susceptible	No mechanisms identified	Resistant	rpsL_p.Lys43Arg
SRR30881616	QLD	2016	lineage1	No mechanisms identified	Susceptible	No mechanisms identified	Susceptible	No mechanisms identified	Susceptible	No mechanisms identified	Susceptible	No mechanisms identified	Susceptible	No mechanisms identified	Susceptible	No mechanisms identified	Susceptible	No mechanisms identified	Susceptible	No mechanisms identified	Susceptible	No mechanisms identified	First-line susceptible	Susceptible	No mechanisms identified	Susceptible	No mechanisms identified	Susceptible	No mechanisms identified
SRR30881611	QLD	2016	lineage4	No mechanisms identified	Susceptible	No mechanisms identified	Susceptible	No mechanisms identified	Susceptible	No mechanisms identified	Susceptible	No mechanisms identified	Susceptible	No mechanisms identified	Susceptible	No mechanisms identified	Susceptible	No mechanisms identified	Susceptible	No mechanisms identified	Susceptible	No mechanisms identified	First-line susceptible	Susceptible	No mechanisms identified	Susceptible	No mechanisms identified	Susceptible	No mechanisms identified
SRR30881610	QLD	2016	lineage1	No mechanisms identified	Susceptible	No mechanisms identified	Susceptible	No mechanisms identified	Susceptible	No mechanisms identified	Susceptible	No mechanisms identified	Susceptible	No mechanisms identified	Susceptible	No mechanisms identified	Susceptible	No mechanisms identified	Susceptible	No mechanisms identified	Susceptible	No mechanisms identified	First-line susceptible	Susceptible	No mechanisms identified	Susceptible	No mechanisms identified	Susceptible	No mechanisms identified
SRR30881609	QLD	2016	lineage2	No mechanisms identified	Susceptible	No mechanisms identified	Susceptible	No mechanisms identified	Susceptible	No mechanisms identified	Susceptible	No mechanisms identified	Resistant	embB_p.Gln497Arg	Resistant	katG_p.Ser315Thr	Susceptible	No mechanisms identified	Susceptible	No mechanisms identified	Susceptible	No mechanisms identified	MDR-TB	Susceptible	No mechanisms identified	Resistant	rpoB_p.Ser450Leu	Resistant	rpsL_p.Lys43Arg
SRR30881606	QLD	2016	lineage4	No mechanisms identified	Susceptible	No mechanisms identified	Susceptible	No mechanisms identified	Susceptible	No mechanisms identified	Susceptible	No mechanisms identified	Susceptible	No mechanisms identified	Susceptible	No mechanisms identified	Susceptible	No mechanisms identified	Susceptible	No mechanisms identified	Susceptible	No mechanisms identified	First-line susceptible	Susceptible	No mechanisms identified	Susceptible	No mechanisms identified	Susceptible	No mechanisms identified
SRR30881605	QLD	2016	lineage4	No mechanisms identified	Susceptible	No mechanisms identified	Susceptible	No mechanisms identified	Susceptible	No mechanisms identified	Resistant	ddn_p.Trp20*	Susceptible	No mechanisms identified	Susceptible	No mechanisms identified	Susceptible	No mechanisms identified	Susceptible	No mechanisms identified	Susceptible	No mechanisms identified	First-line susceptible	Susceptible	No mechanisms identified	Susceptible	No mechanisms identified	Susceptible	No mechanisms identified
SRR30881604	QLD	2016	lineage2	No mechanisms identified	Susceptible	No mechanisms identified	Susceptible	No mechanisms identified	Susceptible	No mechanisms identified	Susceptible	No mechanisms identified	Susceptible	No mechanisms identified	Susceptible	No mechanisms identified	Susceptible	No mechanisms identified	Susceptible	No mechanisms identified	Susceptible	No mechanisms identified	First-line susceptible	Susceptible	No mechanisms identified	Susceptible	No mechanisms identified	Susceptible	No mechanisms identified
SRR30881603	QLD	2016	lineage3	No mechanisms identified	Susceptible	No mechanisms identified	Susceptible	No mechanisms identified	Susceptible	No mechanisms identified	Susceptible	No mechanisms identified	Susceptible	No mechanisms identified	Susceptible	No mechanisms identified	Susceptible	No mechanisms identified	Susceptible	No mechanisms identified	Susceptible	No mechanisms identified	First-line susceptible	Susceptible	No mechanisms identified	Susceptible	No mechanisms identified	Susceptible	No mechanisms identified
SRR30881602	QLD	2016	lineage1;lineage2	No mechanisms identified	Susceptible	No mechanisms identified	Susceptible	No mechanisms identified	Susceptible	No mechanisms identified	Susceptible	No mechanisms identified	Susceptible	No mechanisms identified	Susceptible	No mechanisms identified	Susceptible	No mechanisms identified	Susceptible	No mechanisms identified	Susceptible	No mechanisms identified	First-line susceptible	Susceptible	No mechanisms identified	Susceptible	No mechanisms identified	Resistant	rpsL_p.Lys43Arg
SRR30881601	QLD	2016	lineage2	No mechanisms identified	Susceptible	No mechanisms identified	Susceptible	No mechanisms identified	Susceptible	No mechanisms identified	Susceptible	No mechanisms identified	Susceptible	No mechanisms identified	Resistant	katG_p.Ser315Thr	Susceptible	No mechanisms identified	Susceptible	No mechanisms identified	Susceptible	No mechanisms identified	mono-resistant (HR-TB)	Susceptible	No mechanisms identified	Susceptible	No mechanisms identified	Resistant	rpsL_p.Lys43Arg
SRR30881600	QLD	2016	lineage2	No mechanisms identified	Susceptible	No mechanisms identified	Susceptible	No mechanisms identified	Susceptible	No mechanisms identified	Susceptible	No mechanisms identified	Susceptible	No mechanisms identified	Susceptible	No mechanisms identified	Susceptible	No mechanisms identified	Susceptible	No mechanisms identified	Susceptible	No mechanisms identified	First-line susceptible	Susceptible	No mechanisms identified	Susceptible	No mechanisms identified	Susceptible	No mechanisms identified
SRR30881599	QLD	2016	lineage4	No mechanisms identified	Susceptible	No mechanisms identified	Susceptible	No mechanisms identified	Susceptible	No mechanisms identified	Susceptible	No mechanisms identified	Susceptible	No mechanisms identified	Susceptible	No mechanisms identified	Susceptible	No mechanisms identified	Susceptible	No mechanisms identified	Susceptible	No mechanisms identified	mono-resistant	Resistant	pncA_c.-11A>G	Susceptible	No mechanisms identified	Susceptible	No mechanisms identified
SRR30881598	QLD	2016	lineage2	No mechanisms identified	Susceptible	No mechanisms identified	Susceptible	No mechanisms identified	Susceptible	No mechanisms identified	Susceptible	No mechanisms identified	Susceptible	No mechanisms identified	Susceptible	No mechanisms identified	Susceptible	No mechanisms identified	Susceptible	No mechanisms identified	Susceptible	No mechanisms identified	First-line susceptible	Susceptible	No mechanisms identified	Susceptible	No mechanisms identified	Susceptible	No mechanisms identified
SRR30881596	QLD	2016	lineage3	No mechanisms identified	Susceptible	No mechanisms identified	Susceptible	No mechanisms identified	Susceptible	No mechanisms identified	Susceptible	No mechanisms identified	Susceptible	No mechanisms identified	Susceptible	No mechanisms identified	Susceptible	No mechanisms identified	Susceptible	No mechanisms identified	Susceptible	No mechanisms identified	First-line susceptible	Susceptible	No mechanisms identified	Susceptible	No mechanisms identified	Susceptible	No mechanisms identified
SRR30881595	QLD	2016	lineage2	No mechanisms identified	Susceptible	No mechanisms identified	Susceptible	No mechanisms identified	Susceptible	No mechanisms identified	Susceptible	No mechanisms identified	Susceptible	No mechanisms identified	Susceptible	No mechanisms identified	Susceptible	No mechanisms identified	Susceptible	No mechanisms identified	Susceptible	No mechanisms identified	First-line susceptible	Susceptible	No mechanisms identified	Susceptible	No mechanisms identified	Susceptible	No mechanisms identified
SRR30881594	QLD	2016	lineage2	No mechanisms identified	Susceptible	No mechanisms identified	Susceptible	No mechanisms identified	Susceptible	No mechanisms identified	Susceptible	No mechanisms identified	Susceptible	No mechanisms identified	Susceptible	No mechanisms identified	Susceptible	No mechanisms identified	Susceptible	No mechanisms identified	Susceptible	No mechanisms identified	First-line susceptible	Susceptible	No mechanisms identified	Susceptible	No mechanisms identified	Susceptible	No mechanisms identified
SRR30881593	QLD	2016	lineage1	No mechanisms identified	Susceptible	No mechanisms identified	Susceptible	No mechanisms identified	Susceptible	No mechanisms identified	Susceptible	No mechanisms identified	Susceptible	No mechanisms identified	Susceptible	No mechanisms identified	Susceptible	No mechanisms identified	Susceptible	No mechanisms identified	Susceptible	No mechanisms identified	First-line susceptible	Susceptible	No mechanisms identified	Susceptible	No mechanisms identified	Susceptible	No mechanisms identified
SRR30881591	QLD	2016	lineage2	No mechanisms identified	Susceptible	No mechanisms identified	Susceptible	No mechanisms identified	Susceptible	No mechanisms identified	Susceptible	No mechanisms identified	Susceptible	No mechanisms identified	Low-level resistant	inhA_c.-154G>A	Susceptible	No mechanisms identified	Susceptible	No mechanisms identified	Susceptible	No mechanisms identified	mono-resistant (HR-TB)	Susceptible	No mechanisms identified	Susceptible	No mechanisms identified	Susceptible	No mechanisms identified
SRR30881590	QLD	2016	lineage4	No mechanisms identified	Susceptible	No mechanisms identified	Susceptible	No mechanisms identified	Susceptible	No mechanisms identified	Susceptible	No mechanisms identified	Susceptible	No mechanisms identified	Susceptible	No mechanisms identified	Susceptible	No mechanisms identified	Susceptible	No mechanisms identified	Susceptible	No mechanisms identified	First-line susceptible	Susceptible	No mechanisms identified	Susceptible	No mechanisms identified	Susceptible	No mechanisms identified
SRR30881589	QLD	2016	lineage2	No mechanisms identified	Susceptible	No mechanisms identified	Susceptible	No mechanisms identified	Susceptible	No mechanisms identified	Susceptible	No mechanisms identified	Susceptible	No mechanisms identified	Susceptible	No mechanisms identified	Susceptible	No mechanisms identified	Susceptible	No mechanisms identified	Susceptible	No mechanisms identified	First-line susceptible	Susceptible	No mechanisms identified	Susceptible	No mechanisms identified	Susceptible	No mechanisms identified
SRR30881652	QLD	2016	lineage1	No mechanisms identified	Susceptible	No mechanisms identified	Susceptible	No mechanisms identified	Susceptible	No mechanisms identified	Susceptible	No mechanisms identified	Resistant	embB_p.Met306Ile	Susceptible	No mechanisms identified	Susceptible	No mechanisms identified	Susceptible	No mechanisms identified	Susceptible	No mechanisms identified	mono-resistant	Susceptible	No mechanisms identified	Susceptible	No mechanisms identified	Resistant	gid_p.Arg158*;rrs_n.517C>T
SRR30881651	QLD	2016	lineage4	No mechanisms identified	Susceptible	No mechanisms identified	Susceptible	No mechanisms identified	Susceptible	No mechanisms identified	Susceptible	No mechanisms identified	Susceptible	No mechanisms identified	Susceptible	No mechanisms identified	Susceptible	No mechanisms identified	Susceptible	No mechanisms identified	Susceptible	No mechanisms identified	First-line susceptible	Susceptible	No mechanisms identified	Susceptible	No mechanisms identified	Susceptible	No mechanisms identified
SRR30881649	QLD	2016	lineage3	No mechanisms identified	Susceptible	No mechanisms identified	Susceptible	No mechanisms identified	Susceptible	No mechanisms identified	Susceptible	No mechanisms identified	Susceptible	No mechanisms identified	Susceptible	No mechanisms identified	Susceptible	No mechanisms identified	Susceptible	No mechanisms identified	Susceptible	No mechanisms identified	First-line susceptible	Susceptible	No mechanisms identified	Susceptible	No mechanisms identified	Susceptible	No mechanisms identified
SRR30881648	QLD	2016	lineage3	No mechanisms identified	Susceptible	No mechanisms identified	Susceptible	No mechanisms identified	Susceptible	No mechanisms identified	Susceptible	No mechanisms identified	Susceptible	No mechanisms identified	Susceptible	No mechanisms identified	Susceptible	No mechanisms identified	Susceptible	No mechanisms identified	Susceptible	No mechanisms identified	First-line susceptible	Susceptible	No mechanisms identified	Susceptible	No mechanisms identified	Susceptible	No mechanisms identified
SRR30881647	QLD	2016	lineage1	No mechanisms identified	Susceptible	No mechanisms identified	Susceptible	No mechanisms identified	Susceptible	No mechanisms identified	Susceptible	No mechanisms identified	Susceptible	No mechanisms identified	Susceptible	No mechanisms identified	Susceptible	No mechanisms identified	Susceptible	No mechanisms identified	Susceptible	No mechanisms identified	First-line susceptible	Susceptible	No mechanisms identified	Susceptible	No mechanisms identified	Susceptible	No mechanisms identified
SRR30881646	QLD	2016	lineage1	No mechanisms identified	Susceptible	No mechanisms identified	Susceptible	No mechanisms identified	Susceptible	No mechanisms identified	Susceptible	No mechanisms identified	Susceptible	No mechanisms identified	Susceptible	No mechanisms identified	Susceptible	No mechanisms identified	Susceptible	No mechanisms identified	Susceptible	No mechanisms identified	First-line susceptible	Susceptible	No mechanisms identified	Susceptible	No mechanisms identified	Susceptible	No mechanisms identified
SRR30881645	QLD	2016	lineage4	No mechanisms identified	Susceptible	No mechanisms identified	Susceptible	No mechanisms identified	Susceptible	No mechanisms identified	Susceptible	No mechanisms identified	Susceptible	No mechanisms identified	Low-level resistant	inhA_c.-778A>G	Susceptible	No mechanisms identified	Susceptible	No mechanisms identified	Susceptible	No mechanisms identified	mono-resistant (HR-TB)	Susceptible	No mechanisms identified	Susceptible	No mechanisms identified	Susceptible	No mechanisms identified
SRR30881644	QLD	2016	lineage2	No mechanisms identified	Susceptible	No mechanisms identified	Susceptible	No mechanisms identified	Susceptible	No mechanisms identified	Susceptible	No mechanisms identified	Susceptible	No mechanisms identified	Susceptible	No mechanisms identified	Susceptible	No mechanisms identified	Susceptible	No mechanisms identified	Susceptible	No mechanisms identified	First-line susceptible	Susceptible	No mechanisms identified	Susceptible	No mechanisms identified	Susceptible	No mechanisms identified
SRR30881643	QLD	2016	lineage3	No mechanisms identified	Susceptible	No mechanisms identified	Susceptible	No mechanisms identified	Susceptible	No mechanisms identified	Susceptible	No mechanisms identified	Susceptible	No mechanisms identified	Susceptible	No mechanisms identified	Susceptible	No mechanisms identified	Susceptible	No mechanisms identified	Susceptible	No mechanisms identified	First-line susceptible	Susceptible	No mechanisms identified	Susceptible	No mechanisms identified	Susceptible	No mechanisms identified
SRR30881642	QLD	2016	lineage2	No mechanisms identified	Susceptible	No mechanisms identified	Susceptible	No mechanisms identified	Susceptible	No mechanisms identified	Susceptible	No mechanisms identified	Susceptible	No mechanisms identified	Susceptible	No mechanisms identified	Susceptible	No mechanisms identified	Susceptible	No mechanisms identified	Susceptible	No mechanisms identified	First-line susceptible	Susceptible	No mechanisms identified	Susceptible	No mechanisms identified	Susceptible	No mechanisms identified
SRR30881640	QLD	2016	lineage2	No mechanisms identified	Susceptible	No mechanisms identified	Susceptible	No mechanisms identified	Susceptible	No mechanisms identified	Susceptible	No mechanisms identified	Susceptible	No mechanisms identified	Susceptible	No mechanisms identified	Susceptible	No mechanisms identified	Susceptible	No mechanisms identified	Susceptible	No mechanisms identified	First-line susceptible	Susceptible	No mechanisms identified	Susceptible	No mechanisms identified	Susceptible	No mechanisms identified
SRR30881638	QLD	2016	lineage4	No mechanisms identified	Susceptible	No mechanisms identified	Susceptible	No mechanisms identified	Susceptible	No mechanisms identified	Susceptible	No mechanisms identified	Susceptible	No mechanisms identified	Susceptible	No mechanisms identified	Susceptible	No mechanisms identified	Susceptible	No mechanisms identified	Susceptible	No mechanisms identified	First-line susceptible	Susceptible	No mechanisms identified	Susceptible	No mechanisms identified	Susceptible	No mechanisms identified
SRR30881636	QLD	2016	lineage4	No mechanisms identified	Susceptible	No mechanisms identified	Susceptible	No mechanisms identified	Susceptible	No mechanisms identified	Susceptible	No mechanisms identified	Susceptible	No mechanisms identified	Susceptible	No mechanisms identified	Susceptible	No mechanisms identified	Susceptible	No mechanisms identified	Susceptible	No mechanisms identified	First-line susceptible	Susceptible	No mechanisms identified	Susceptible	No mechanisms identified	Susceptible	No mechanisms identified
SRR30881635	QLD	2016	lineage2	No mechanisms identified	Susceptible	No mechanisms identified	Susceptible	No mechanisms identified	Susceptible	No mechanisms identified	Susceptible	No mechanisms identified	Susceptible	No mechanisms identified	Susceptible	No mechanisms identified	Susceptible	No mechanisms identified	Susceptible	No mechanisms identified	Susceptible	No mechanisms identified	First-line susceptible	Susceptible	No mechanisms identified	Susceptible	No mechanisms identified	Susceptible	No mechanisms identified
SRR30881634	QLD	2016	lineage3	No mechanisms identified	Susceptible	No mechanisms identified	Susceptible	No mechanisms identified	Susceptible	No mechanisms identified	Susceptible	No mechanisms identified	Susceptible	No mechanisms identified	Susceptible	No mechanisms identified	Susceptible	No mechanisms identified	Susceptible	No mechanisms identified	Susceptible	No mechanisms identified	First-line susceptible	Susceptible	No mechanisms identified	Susceptible	No mechanisms identified	Susceptible	No mechanisms identified
SRR30881633	QLD	2016	lineage1	No mechanisms identified	Susceptible	No mechanisms identified	Susceptible	No mechanisms identified	Susceptible	No mechanisms identified	Susceptible	No mechanisms identified	Susceptible	No mechanisms identified	Susceptible	No mechanisms identified	Susceptible	No mechanisms identified	Susceptible	No mechanisms identified	Susceptible	No mechanisms identified	First-line susceptible	Susceptible	No mechanisms identified	Susceptible	No mechanisms identified	Susceptible	No mechanisms identified
SRR30881632	QLD	2016	lineage2	No mechanisms identified	Susceptible	No mechanisms identified	Susceptible	No mechanisms identified	Susceptible	No mechanisms identified	Susceptible	No mechanisms identified	Susceptible	No mechanisms identified	Susceptible	No mechanisms identified	Susceptible	No mechanisms identified	Susceptible	No mechanisms identified	Susceptible	No mechanisms identified	First-line susceptible	Susceptible	No mechanisms identified	Susceptible	No mechanisms identified	Susceptible	No mechanisms identified
SRR30881631	QLD	2016	lineage3	No mechanisms identified	Susceptible	No mechanisms identified	Susceptible	No mechanisms identified	Susceptible	No mechanisms identified	Susceptible	No mechanisms identified	Susceptible	No mechanisms identified	Susceptible	No mechanisms identified	Susceptible	No mechanisms identified	Susceptible	No mechanisms identified	Susceptible	No mechanisms identified	First-line susceptible	Susceptible	No mechanisms identified	Susceptible	No mechanisms identified	Susceptible	No mechanisms identified
SRR30881630	QLD	2016	lineage4	No mechanisms identified	Susceptible	No mechanisms identified	Susceptible	No mechanisms identified	Susceptible	No mechanisms identified	Susceptible	No mechanisms identified	Susceptible	No mechanisms identified	Susceptible	No mechanisms identified	Susceptible	No mechanisms identified	Susceptible	No mechanisms identified	Susceptible	No mechanisms identified	First-line susceptible	Susceptible	No mechanisms identified	Susceptible	No mechanisms identified	Susceptible	No mechanisms identified
SRR30881629	QLD	2016	lineage1	No mechanisms identified	Susceptible	No mechanisms identified	Susceptible	No mechanisms identified	Susceptible	No mechanisms identified	Susceptible	No mechanisms identified	Susceptible	No mechanisms identified	Susceptible	No mechanisms identified	Susceptible	No mechanisms identified	Susceptible	No mechanisms identified	Susceptible	No mechanisms identified	First-line susceptible	Susceptible	No mechanisms identified	Susceptible	No mechanisms identified	Susceptible	No mechanisms identified
SRR30881627	QLD	2016	lineage4	No mechanisms identified	Susceptible	No mechanisms identified	Susceptible	No mechanisms identified	Susceptible	No mechanisms identified	Susceptible	No mechanisms identified	Susceptible	No mechanisms identified	Susceptible	No mechanisms identified	Susceptible	No mechanisms identified	Susceptible	No mechanisms identified	Susceptible	No mechanisms identified	First-line susceptible	Susceptible	No mechanisms identified	Susceptible	No mechanisms identified	Susceptible	No mechanisms identified
SRR30881626	QLD	2016	lineage2	No mechanisms identified	Susceptible	No mechanisms identified	Susceptible	No mechanisms identified	Susceptible	No mechanisms identified	Susceptible	No mechanisms identified	Resistant	embB_p.Met306Val	Resistant	inhA_c.-154G>A;katG_p.Ser315Thr	Susceptible	No mechanisms identified	Susceptible	No mechanisms identified	Susceptible	No mechanisms identified	MDR-TB	Resistant	pncA_LoF	Resistant	rpoB_p.Ser450Leu	Resistant	gid_LoF
SRR30881624	QLD	2016	lineage1	No mechanisms identified	Susceptible	No mechanisms identified	Susceptible	No mechanisms identified	Susceptible	No mechanisms identified	Susceptible	No mechanisms identified	Susceptible	No mechanisms identified	Susceptible	No mechanisms identified	Susceptible	No mechanisms identified	Susceptible	No mechanisms identified	Susceptible	No mechanisms identified	First-line susceptible	Susceptible	No mechanisms identified	Susceptible	No mechanisms identified	Susceptible	No mechanisms identified
SRR30881623	QLD	2016	lineage4	No mechanisms identified	Susceptible	No mechanisms identified	Susceptible	No mechanisms identified	Susceptible	No mechanisms identified	Susceptible	No mechanisms identified	Susceptible	No mechanisms identified	Susceptible	No mechanisms identified	Susceptible	No mechanisms identified	Susceptible	No mechanisms identified	Susceptible	No mechanisms identified	First-line susceptible	Susceptible	No mechanisms identified	Susceptible	No mechanisms identified	Susceptible	No mechanisms identified
SRR30881622	QLD	2016	lineage1	No mechanisms identified	Susceptible	No mechanisms identified	Susceptible	No mechanisms identified	Susceptible	No mechanisms identified	Susceptible	No mechanisms identified	Susceptible	No mechanisms identified	Susceptible	No mechanisms identified	Susceptible	No mechanisms identified	Susceptible	No mechanisms identified	Susceptible	No mechanisms identified	First-line susceptible	Susceptible	No mechanisms identified	Susceptible	No mechanisms identified	Resistant	gid_LoF
SRR30881621	QLD	2016	lineage4	No mechanisms identified	Susceptible	No mechanisms identified	Susceptible	No mechanisms identified	Susceptible	No mechanisms identified	Susceptible	No mechanisms identified	Susceptible	No mechanisms identified	Susceptible	No mechanisms identified	Susceptible	No mechanisms identified	Susceptible	No mechanisms identified	Susceptible	No mechanisms identified	First-line susceptible	Susceptible	No mechanisms identified	Susceptible	No mechanisms identified	Susceptible	No mechanisms identified
SRR30881584	QLD	2016	lineage1	No mechanisms identified	Susceptible	No mechanisms identified	Susceptible	No mechanisms identified	Susceptible	No mechanisms identified	Susceptible	No mechanisms identified	Susceptible	No mechanisms identified	Susceptible	No mechanisms identified	Susceptible	No mechanisms identified	Susceptible	No mechanisms identified	Susceptible	No mechanisms identified	First-line susceptible	Susceptible	No mechanisms identified	Susceptible	No mechanisms identified	Susceptible	No mechanisms identified
SRR30881583	QLD	2016	lineage2	No mechanisms identified	Susceptible	No mechanisms identified	Susceptible	No mechanisms identified	Susceptible	No mechanisms identified	Susceptible	No mechanisms identified	Susceptible	No mechanisms identified	Susceptible	No mechanisms identified	Susceptible	No mechanisms identified	Susceptible	No mechanisms identified	Susceptible	No mechanisms identified	First-line susceptible	Susceptible	No mechanisms identified	Susceptible	No mechanisms identified	Susceptible	No mechanisms identified
SRR30881582	QLD	2016	lineage4	No mechanisms identified	Susceptible	No mechanisms identified	Susceptible	No mechanisms identified	Susceptible	No mechanisms identified	Susceptible	No mechanisms identified	Susceptible	No mechanisms identified	Susceptible	No mechanisms identified	Susceptible	No mechanisms identified	Susceptible	No mechanisms identified	Susceptible	No mechanisms identified	First-line susceptible	Susceptible	No mechanisms identified	Susceptible	No mechanisms identified	Susceptible	No mechanisms identified
SRR30881580	QLD	2016	lineage3	No mechanisms identified	Susceptible	No mechanisms identified	Susceptible	No mechanisms identified	Susceptible	No mechanisms identified	Susceptible	No mechanisms identified	Susceptible	No mechanisms identified	Susceptible	No mechanisms identified	Susceptible	No mechanisms identified	Susceptible	No mechanisms identified	Susceptible	No mechanisms identified	First-line susceptible	Susceptible	No mechanisms identified	Susceptible	No mechanisms identified	Resistant	gid_LoF
SRR30881579	QLD	2016	lineage1	No mechanisms identified	Susceptible	No mechanisms identified	Susceptible	No mechanisms identified	Susceptible	No mechanisms identified	Susceptible	No mechanisms identified	Susceptible	No mechanisms identified	Susceptible	No mechanisms identified	Susceptible	No mechanisms identified	Susceptible	No mechanisms identified	Susceptible	No mechanisms identified	First-line susceptible	Susceptible	No mechanisms identified	Susceptible	No mechanisms identified	Susceptible	No mechanisms identified
SRR30881578	QLD	2016	lineage1	No mechanisms identified	Susceptible	No mechanisms identified	Susceptible	No mechanisms identified	Susceptible	No mechanisms identified	Susceptible	No mechanisms identified	Susceptible	No mechanisms identified	Susceptible	No mechanisms identified	Susceptible	No mechanisms identified	Susceptible	No mechanisms identified	Susceptible	No mechanisms identified	First-line susceptible	Susceptible	No mechanisms identified	Susceptible	No mechanisms identified	Susceptible	No mechanisms identified
SRR30881577	QLD	2016	lineage2	No mechanisms identified	Susceptible	No mechanisms identified	Susceptible	No mechanisms identified	Susceptible	No mechanisms identified	Susceptible	No mechanisms identified	Susceptible	No mechanisms identified	Susceptible	No mechanisms identified	Susceptible	No mechanisms identified	Susceptible	No mechanisms identified	Susceptible	No mechanisms identified	First-line susceptible	Susceptible	No mechanisms identified	Susceptible	No mechanisms identified	Susceptible	No mechanisms identified
SRR30881576	QLD	2016	lineage4	No mechanisms identified	Susceptible	No mechanisms identified	Susceptible	No mechanisms identified	Susceptible	No mechanisms identified	Susceptible	No mechanisms identified	Susceptible	No mechanisms identified	Susceptible	No mechanisms identified	Susceptible	No mechanisms identified	Susceptible	No mechanisms identified	Susceptible	No mechanisms identified	First-line susceptible	Susceptible	No mechanisms identified	Susceptible	No mechanisms identified	Susceptible	No mechanisms identified
SRR30881575	QLD	2016	lineage4	No mechanisms identified	Susceptible	No mechanisms identified	Susceptible	No mechanisms identified	Susceptible	No mechanisms identified	Susceptible	No mechanisms identified	Susceptible	No mechanisms identified	Susceptible	No mechanisms identified	Susceptible	No mechanisms identified	Susceptible	No mechanisms identified	Susceptible	No mechanisms identified	First-line susceptible	Susceptible	No mechanisms identified	Susceptible	No mechanisms identified	Susceptible	No mechanisms identified
SRR30881574	QLD	2016	lineage4	No mechanisms identified	Susceptible	No mechanisms identified	Susceptible	No mechanisms identified	Susceptible	No mechanisms identified	Susceptible	No mechanisms identified	Susceptible	No mechanisms identified	Susceptible	No mechanisms identified	Susceptible	No mechanisms identified	Susceptible	No mechanisms identified	Susceptible	No mechanisms identified	First-line susceptible	Susceptible	No mechanisms identified	Susceptible	No mechanisms identified	Susceptible	No mechanisms identified
SRR30881573	QLD	2016	lineage4	No mechanisms identified	Susceptible	No mechanisms identified	Susceptible	No mechanisms identified	Susceptible	No mechanisms identified	Susceptible	No mechanisms identified	Susceptible	No mechanisms identified	Susceptible	No mechanisms identified	Susceptible	No mechanisms identified	Susceptible	No mechanisms identified	Susceptible	No mechanisms identified	First-line susceptible	Susceptible	No mechanisms identified	Susceptible	No mechanisms identified	Susceptible	No mechanisms identified
SRR30881572	QLD	2016	lineage4	No mechanisms identified	Susceptible	No mechanisms identified	Susceptible	No mechanisms identified	Susceptible	No mechanisms identified	Susceptible	No mechanisms identified	Susceptible	No mechanisms identified	Susceptible	No mechanisms identified	Susceptible	No mechanisms identified	Susceptible	No mechanisms identified	Susceptible	No mechanisms identified	First-line susceptible	Susceptible	No mechanisms identified	Susceptible	No mechanisms identified	Susceptible	No mechanisms identified
SRR30881571	QLD	2016	lineage2	No mechanisms identified	Susceptible	No mechanisms identified	Susceptible	No mechanisms identified	Susceptible	No mechanisms identified	Susceptible	No mechanisms identified	Susceptible	No mechanisms identified	Susceptible	No mechanisms identified	Susceptible	No mechanisms identified	Susceptible	No mechanisms identified	Susceptible	No mechanisms identified	First-line susceptible	Susceptible	No mechanisms identified	Susceptible	No mechanisms identified	Susceptible	No mechanisms identified
SRR30881569	QLD	2016	lineage4	No mechanisms identified	Susceptible	No mechanisms identified	Resistant	tlyA_p.Asn236Lys	Susceptible	No mechanisms identified	Susceptible	No mechanisms identified	Susceptible	No mechanisms identified	Susceptible	No mechanisms identified	Susceptible	No mechanisms identified	Susceptible	No mechanisms identified	Susceptible	No mechanisms identified	First-line susceptible	Susceptible	No mechanisms identified	Susceptible	No mechanisms identified	Susceptible	No mechanisms identified
SRR30881568	QLD	2016	lineage4	No mechanisms identified	Susceptible	No mechanisms identified	Susceptible	No mechanisms identified	Susceptible	No mechanisms identified	Susceptible	No mechanisms identified	Susceptible	No mechanisms identified	Susceptible	No mechanisms identified	Susceptible	No mechanisms identified	Susceptible	No mechanisms identified	Susceptible	No mechanisms identified	First-line susceptible	Susceptible	No mechanisms identified	Susceptible	No mechanisms identified	Susceptible	No mechanisms identified
SRR30881567	QLD	2016	lineage4	No mechanisms identified	Susceptible	No mechanisms identified	Susceptible	No mechanisms identified	Susceptible	No mechanisms identified	Susceptible	No mechanisms identified	Susceptible	No mechanisms identified	Susceptible	No mechanisms identified	Susceptible	No mechanisms identified	Susceptible	No mechanisms identified	Susceptible	No mechanisms identified	First-line susceptible	Susceptible	No mechanisms identified	Susceptible	No mechanisms identified	Susceptible	No mechanisms identified
SRR30881566	QLD	2016	lineage3	No mechanisms identified	Susceptible	No mechanisms identified	Susceptible	No mechanisms identified	Susceptible	No mechanisms identified	Susceptible	No mechanisms identified	Susceptible	No mechanisms identified	Susceptible	No mechanisms identified	Susceptible	No mechanisms identified	Susceptible	No mechanisms identified	Susceptible	No mechanisms identified	First-line susceptible	Susceptible	No mechanisms identified	Susceptible	No mechanisms identified	Susceptible	No mechanisms identified
SRR30881565	QLD	2016	lineage4	No mechanisms identified	Susceptible	No mechanisms identified	Susceptible	No mechanisms identified	Susceptible	No mechanisms identified	Susceptible	No mechanisms identified	Resistant	embB_p.Asp354Ala	Resistant	katG_p.Ser315Thr	Susceptible	No mechanisms identified	Susceptible	No mechanisms identified	Susceptible	No mechanisms identified	MDR-TB	Susceptible	No mechanisms identified	Resistant	rpoB_p.Leu452Pro;rpoB_p.Asp435Ala	Susceptible	No mechanisms identified
SRR30881564	QLD	2016	lineage4	No mechanisms identified	Susceptible	No mechanisms identified	Resistant	tlyA_p.Asn236Lys	Susceptible	No mechanisms identified	Susceptible	No mechanisms identified	Susceptible	No mechanisms identified	Susceptible	No mechanisms identified	Susceptible	No mechanisms identified	Susceptible	No mechanisms identified	Susceptible	No mechanisms identified	First-line susceptible	Susceptible	No mechanisms identified	Susceptible	No mechanisms identified	Susceptible	No mechanisms identified
SRR30881563	QLD	2016	lineage1	No mechanisms identified	Susceptible	No mechanisms identified	Susceptible	No mechanisms identified	Susceptible	No mechanisms identified	Susceptible	No mechanisms identified	Susceptible	No mechanisms identified	Susceptible	No mechanisms identified	Susceptible	No mechanisms identified	Susceptible	No mechanisms identified	Susceptible	No mechanisms identified	First-line susceptible	Susceptible	No mechanisms identified	Susceptible	No mechanisms identified	Susceptible	No mechanisms identified
SRR30881562	QLD	2016	lineage2	No mechanisms identified	Susceptible	No mechanisms identified	Susceptible	No mechanisms identified	Susceptible	No mechanisms identified	Susceptible	No mechanisms identified	Susceptible	No mechanisms identified	Susceptible	No mechanisms identified	Susceptible	No mechanisms identified	Susceptible	No mechanisms identified	Susceptible	No mechanisms identified	First-line susceptible	Susceptible	No mechanisms identified	Susceptible	No mechanisms identified	Susceptible	No mechanisms identified
SRR30881561	QLD	2016	lineage1	No mechanisms identified	Susceptible	No mechanisms identified	Susceptible	No mechanisms identified	Susceptible	No mechanisms identified	Susceptible	No mechanisms identified	Susceptible	No mechanisms identified	Susceptible	No mechanisms identified	Susceptible	No mechanisms identified	Susceptible	No mechanisms identified	Susceptible	No mechanisms identified	First-line susceptible	Susceptible	No mechanisms identified	Susceptible	No mechanisms identified	Susceptible	No mechanisms identified
SRR30881560	QLD	2016	lineage4	No mechanisms identified	Susceptible	No mechanisms identified	Susceptible	No mechanisms identified	Susceptible	No mechanisms identified	Susceptible	No mechanisms identified	Susceptible	No mechanisms identified	Susceptible	No mechanisms identified	Susceptible	No mechanisms identified	Susceptible	No mechanisms identified	Susceptible	No mechanisms identified	First-line susceptible	Susceptible	No mechanisms identified	Susceptible	No mechanisms identified	Susceptible	No mechanisms identified
SRR30881557	QLD	2016	lineage1	No mechanisms identified	Susceptible	No mechanisms identified	Susceptible	No mechanisms identified	Susceptible	No mechanisms identified	Susceptible	No mechanisms identified	Susceptible	No mechanisms identified	Susceptible	No mechanisms identified	Susceptible	No mechanisms identified	Susceptible	No mechanisms identified	Susceptible	No mechanisms identified	First-line susceptible	Susceptible	No mechanisms identified	Susceptible	No mechanisms identified	Susceptible	No mechanisms identified
SRR30881556	QLD	2016	lineage2	No mechanisms identified	Susceptible	No mechanisms identified	Susceptible	No mechanisms identified	Susceptible	No mechanisms identified	Susceptible	No mechanisms identified	Susceptible	No mechanisms identified	Susceptible	No mechanisms identified	Susceptible	No mechanisms identified	Susceptible	No mechanisms identified	Susceptible	No mechanisms identified	First-line susceptible	Susceptible	No mechanisms identified	Susceptible	No mechanisms identified	Susceptible	No mechanisms identified
SRR30881555	QLD	2016	lineage2	No mechanisms identified	Susceptible	No mechanisms identified	Susceptible	No mechanisms identified	Susceptible	No mechanisms identified	Susceptible	No mechanisms identified	Susceptible	No mechanisms identified	Susceptible	No mechanisms identified	Susceptible	No mechanisms identified	Susceptible	No mechanisms identified	Susceptible	No mechanisms identified	First-line susceptible	Susceptible	No mechanisms identified	Susceptible	No mechanisms identified	Susceptible	No mechanisms identified
SRR30881554	QLD	2016	lineage3	No mechanisms identified	Susceptible	No mechanisms identified	Susceptible	No mechanisms identified	Susceptible	No mechanisms identified	Susceptible	No mechanisms identified	Susceptible	No mechanisms identified	Susceptible	No mechanisms identified	Susceptible	No mechanisms identified	Susceptible	No mechanisms identified	Susceptible	No mechanisms identified	First-line susceptible	Susceptible	No mechanisms identified	Susceptible	No mechanisms identified	Susceptible	No mechanisms identified
SRR30881553	QLD	2016	lineage4	No mechanisms identified	Susceptible	No mechanisms identified	Susceptible	No mechanisms identified	Susceptible	No mechanisms identified	Susceptible	No mechanisms identified	Susceptible	No mechanisms identified	Susceptible	No mechanisms identified	Susceptible	No mechanisms identified	Susceptible	No mechanisms identified	Susceptible	No mechanisms identified	First-line susceptible	Susceptible	No mechanisms identified	Susceptible	No mechanisms identified	Susceptible	No mechanisms identified
SRR30881588	QLD	2016	lineage1	No mechanisms identified	Susceptible	No mechanisms identified	Susceptible	No mechanisms identified	Susceptible	No mechanisms identified	Susceptible	No mechanisms identified	Susceptible	No mechanisms identified	Susceptible	No mechanisms identified	Susceptible	No mechanisms identified	Susceptible	No mechanisms identified	Susceptible	No mechanisms identified	First-line susceptible	Susceptible	No mechanisms identified	Susceptible	No mechanisms identified	Susceptible	No mechanisms identified
SRR30881587	QLD	2016	lineage2	No mechanisms identified	Susceptible	No mechanisms identified	Susceptible	No mechanisms identified	Susceptible	No mechanisms identified	Susceptible	No mechanisms identified	Susceptible	No mechanisms identified	Susceptible	No mechanisms identified	Susceptible	No mechanisms identified	Susceptible	No mechanisms identified	Susceptible	No mechanisms identified	First-line susceptible	Susceptible	No mechanisms identified	Susceptible	No mechanisms identified	Susceptible	No mechanisms identified
SRR30881586	QLD	2016	lineage4	No mechanisms identified	Susceptible	No mechanisms identified	Susceptible	No mechanisms identified	Susceptible	No mechanisms identified	Susceptible	No mechanisms identified	Susceptible	No mechanisms identified	Susceptible	No mechanisms identified	Susceptible	No mechanisms identified	Susceptible	No mechanisms identified	Susceptible	No mechanisms identified	First-line susceptible	Susceptible	No mechanisms identified	Susceptible	No mechanisms identified	Susceptible	No mechanisms identified
SRR30881585	QLD	2016	lineage1	No mechanisms identified	Susceptible	No mechanisms identified	Susceptible	No mechanisms identified	Susceptible	No mechanisms identified	Susceptible	No mechanisms identified	Susceptible	No mechanisms identified	Low-level resistant	inhA_c.-154G>A	Susceptible	No mechanisms identified	Susceptible	No mechanisms identified	Susceptible	No mechanisms identified	mono-resistant (HR-TB)	Susceptible	No mechanisms identified	Susceptible	No mechanisms identified	Susceptible	No mechanisms identified
SRR30881713	QLD	2016	lineage2	No mechanisms identified	Susceptible	No mechanisms identified	Susceptible	No mechanisms identified	Susceptible	No mechanisms identified	Susceptible	No mechanisms identified	Susceptible	No mechanisms identified	Susceptible	No mechanisms identified	Susceptible	No mechanisms identified	Susceptible	No mechanisms identified	Susceptible	No mechanisms identified	First-line susceptible	Susceptible	No mechanisms identified	Susceptible	No mechanisms identified	Susceptible	No mechanisms identified
SRR30881712	QLD	2016	lineage2	No mechanisms identified	Susceptible	No mechanisms identified	Susceptible	No mechanisms identified	Susceptible	No mechanisms identified	Susceptible	No mechanisms identified	Susceptible	No mechanisms identified	Susceptible	No mechanisms identified	Susceptible	No mechanisms identified	Susceptible	No mechanisms identified	Susceptible	No mechanisms identified	First-line susceptible	Susceptible	No mechanisms identified	Susceptible	No mechanisms identified	Susceptible	No mechanisms identified
SRR30881711	QLD	2016	lineage3	No mechanisms identified	Susceptible	No mechanisms identified	Susceptible	No mechanisms identified	Susceptible	No mechanisms identified	Susceptible	No mechanisms identified	Susceptible	No mechanisms identified	Susceptible	No mechanisms identified	Susceptible	No mechanisms identified	Susceptible	No mechanisms identified	Susceptible	No mechanisms identified	First-line susceptible	Susceptible	No mechanisms identified	Susceptible	No mechanisms identified	Susceptible	No mechanisms identified
SRR30881709	QLD	2016	lineage1	No mechanisms identified	Susceptible	No mechanisms identified	Susceptible	No mechanisms identified	Susceptible	No mechanisms identified	Susceptible	No mechanisms identified	Susceptible	No mechanisms identified	Susceptible	No mechanisms identified	Susceptible	No mechanisms identified	Susceptible	No mechanisms identified	Susceptible	No mechanisms identified	First-line susceptible	Susceptible	No mechanisms identified	Susceptible	No mechanisms identified	Susceptible	No mechanisms identified
SRR30881708	QLD	2016	lineage4	No mechanisms identified	Susceptible	No mechanisms identified	Susceptible	No mechanisms identified	Susceptible	No mechanisms identified	Susceptible	No mechanisms identified	Susceptible	No mechanisms identified	Susceptible	No mechanisms identified	Susceptible	No mechanisms identified	Susceptible	No mechanisms identified	Susceptible	No mechanisms identified	First-line susceptible	Susceptible	No mechanisms identified	Susceptible	No mechanisms identified	Susceptible	No mechanisms identified
SRR30881707	QLD	2016	lineage2	No mechanisms identified	Susceptible	No mechanisms identified	Susceptible	No mechanisms identified	Susceptible	No mechanisms identified	Susceptible	No mechanisms identified	Susceptible	No mechanisms identified	Low-level resistant	inhA_c.-777C>T	Susceptible	No mechanisms identified	Susceptible	No mechanisms identified	Susceptible	No mechanisms identified	mono-resistant (HR-TB)	Susceptible	No mechanisms identified	Susceptible	No mechanisms identified	Resistant	rpsL_p.Lys88Arg
SRR30881706	QLD	2016	lineage1	No mechanisms identified	Susceptible	No mechanisms identified	Susceptible	No mechanisms identified	Susceptible	No mechanisms identified	Susceptible	No mechanisms identified	Susceptible	No mechanisms identified	Susceptible	No mechanisms identified	Susceptible	No mechanisms identified	Susceptible	No mechanisms identified	Susceptible	No mechanisms identified	First-line susceptible	Susceptible	No mechanisms identified	Susceptible	No mechanisms identified	Resistant	gid_LoF
SRR30881705	QLD	2016	lineage4	No mechanisms identified	Susceptible	No mechanisms identified	Susceptible	No mechanisms identified	Susceptible	No mechanisms identified	Susceptible	No mechanisms identified	Susceptible	No mechanisms identified	Susceptible	No mechanisms identified	Susceptible	No mechanisms identified	Susceptible	No mechanisms identified	Susceptible	No mechanisms identified	First-line susceptible	Susceptible	No mechanisms identified	Susceptible	No mechanisms identified	Susceptible	No mechanisms identified
SRR30881704	QLD	2016	lineage4	No mechanisms identified	Susceptible	No mechanisms identified	Susceptible	No mechanisms identified	Susceptible	No mechanisms identified	Susceptible	No mechanisms identified	Susceptible	No mechanisms identified	Susceptible	No mechanisms identified	Susceptible	No mechanisms identified	Susceptible	No mechanisms identified	Susceptible	No mechanisms identified	First-line susceptible	Susceptible	No mechanisms identified	Susceptible	No mechanisms identified	Susceptible	No mechanisms identified
SRR30881701	QLD	2016	lineage2	No mechanisms identified	Susceptible	No mechanisms identified	Susceptible	No mechanisms identified	Susceptible	No mechanisms identified	Susceptible	No mechanisms identified	Susceptible	No mechanisms identified	Susceptible	No mechanisms identified	Susceptible	No mechanisms identified	Susceptible	No mechanisms identified	Susceptible	No mechanisms identified	First-line susceptible	Susceptible	No mechanisms identified	Susceptible	No mechanisms identified	Susceptible	No mechanisms identified
SRR30881700	QLD	2016	lineage2	No mechanisms identified	Susceptible	No mechanisms identified	Susceptible	No mechanisms identified	Susceptible	No mechanisms identified	Susceptible	No mechanisms identified	Susceptible	No mechanisms identified	Susceptible	No mechanisms identified	Susceptible	No mechanisms identified	Susceptible	No mechanisms identified	Susceptible	No mechanisms identified	First-line susceptible	Susceptible	No mechanisms identified	Susceptible	No mechanisms identified	Resistant	rpsL_p.Lys88Arg
SRR30881699	QLD	2016	lineage4	No mechanisms identified	Susceptible	No mechanisms identified	Susceptible	No mechanisms identified	Susceptible	No mechanisms identified	Resistant	ddn_p.Trp20*	Susceptible	No mechanisms identified	Susceptible	No mechanisms identified	Susceptible	No mechanisms identified	Susceptible	No mechanisms identified	Susceptible	No mechanisms identified	First-line susceptible	Susceptible	No mechanisms identified	Susceptible	No mechanisms identified	Susceptible	No mechanisms identified
SRR30881698	QLD	2016	lineage1	No mechanisms identified	Susceptible	No mechanisms identified	Susceptible	No mechanisms identified	Susceptible	No mechanisms identified	Susceptible	No mechanisms identified	Susceptible	No mechanisms identified	Susceptible	No mechanisms identified	Susceptible	No mechanisms identified	Susceptible	No mechanisms identified	Susceptible	No mechanisms identified	First-line susceptible	Susceptible	No mechanisms identified	Susceptible	No mechanisms identified	Susceptible	No mechanisms identified
SRR30881697	QLD	2016	lineage4	No mechanisms identified	Susceptible	No mechanisms identified	Susceptible	No mechanisms identified	Susceptible	No mechanisms identified	Susceptible	No mechanisms identified	Susceptible	No mechanisms identified	Susceptible	No mechanisms identified	Susceptible	No mechanisms identified	Susceptible	No mechanisms identified	Susceptible	No mechanisms identified	First-line susceptible	Susceptible	No mechanisms identified	Susceptible	No mechanisms identified	Susceptible	No mechanisms identified
SRR30881696	QLD	2016	lineage3	No mechanisms identified	Susceptible	No mechanisms identified	Susceptible	No mechanisms identified	Susceptible	No mechanisms identified	Susceptible	No mechanisms identified	Susceptible	No mechanisms identified	Susceptible	No mechanisms identified	Susceptible	No mechanisms identified	Susceptible	No mechanisms identified	Susceptible	No mechanisms identified	First-line susceptible	Susceptible	No mechanisms identified	Susceptible	No mechanisms identified	Susceptible	No mechanisms identified
SRR30881695	QLD	2016	lineage4	No mechanisms identified	Susceptible	No mechanisms identified	Susceptible	No mechanisms identified	Susceptible	No mechanisms identified	Susceptible	No mechanisms identified	Susceptible	No mechanisms identified	Susceptible	No mechanisms identified	Susceptible	No mechanisms identified	Susceptible	No mechanisms identified	Susceptible	No mechanisms identified	First-line susceptible	Susceptible	No mechanisms identified	Susceptible	No mechanisms identified	Susceptible	No mechanisms identified
SRR30881694	QLD	2016	lineage5	No mechanisms identified	Susceptible	No mechanisms identified	Susceptible	No mechanisms identified	Susceptible	No mechanisms identified	Susceptible	No mechanisms identified	Susceptible	No mechanisms identified	Susceptible	No mechanisms identified	Susceptible	No mechanisms identified	Susceptible	No mechanisms identified	Susceptible	No mechanisms identified	First-line susceptible	Susceptible	No mechanisms identified	Susceptible	No mechanisms identified	Susceptible	No mechanisms identified
SRR30881693	QLD	2016	lineage1	No mechanisms identified	Susceptible	No mechanisms identified	Susceptible	No mechanisms identified	Susceptible	No mechanisms identified	Susceptible	No mechanisms identified	Susceptible	No mechanisms identified	Susceptible	No mechanisms identified	Susceptible	No mechanisms identified	Susceptible	No mechanisms identified	Susceptible	No mechanisms identified	First-line susceptible	Susceptible	No mechanisms identified	Susceptible	No mechanisms identified	Resistant	gid_LoF
SRR30881691	QLD	2016	lineage1	No mechanisms identified	Susceptible	No mechanisms identified	Susceptible	No mechanisms identified	Susceptible	No mechanisms identified	Susceptible	No mechanisms identified	Susceptible	No mechanisms identified	Susceptible	No mechanisms identified	Susceptible	No mechanisms identified	Susceptible	No mechanisms identified	Susceptible	No mechanisms identified	First-line susceptible	Susceptible	No mechanisms identified	Susceptible	No mechanisms identified	Susceptible	No mechanisms identified
SRR30881690	QLD	2016	lineage4	No mechanisms identified	Susceptible	No mechanisms identified	Susceptible	No mechanisms identified	Susceptible	No mechanisms identified	Susceptible	No mechanisms identified	Susceptible	No mechanisms identified	Susceptible	No mechanisms identified	Susceptible	No mechanisms identified	Susceptible	No mechanisms identified	Susceptible	No mechanisms identified	First-line susceptible	Susceptible	No mechanisms identified	Susceptible	No mechanisms identified	Resistant	gid_LoF
SRR30881689	QLD	2016	lineage1	No mechanisms identified	Susceptible	No mechanisms identified	Susceptible	No mechanisms identified	Susceptible	No mechanisms identified	Susceptible	No mechanisms identified	Susceptible	No mechanisms identified	Susceptible	No mechanisms identified	Susceptible	No mechanisms identified	Susceptible	No mechanisms identified	Susceptible	No mechanisms identified	First-line susceptible	Susceptible	No mechanisms identified	Susceptible	No mechanisms identified	Susceptible	No mechanisms identified
SRR30881688	QLD	2016	lineage4	No mechanisms identified	Susceptible	No mechanisms identified	Resistant	tlyA_p.Gln117*	Susceptible	No mechanisms identified	Susceptible	No mechanisms identified	Susceptible	No mechanisms identified	Susceptible	No mechanisms identified	Susceptible	No mechanisms identified	Susceptible	No mechanisms identified	Susceptible	No mechanisms identified	First-line susceptible	Susceptible	No mechanisms identified	Susceptible	No mechanisms identified	Susceptible	No mechanisms identified
SRR30881687	QLD	2016	lineage1	No mechanisms identified	Susceptible	No mechanisms identified	Susceptible	No mechanisms identified	Susceptible	No mechanisms identified	Susceptible	No mechanisms identified	Susceptible	No mechanisms identified	Low-level resistant	inhA_p.Ser94Ala	Susceptible	No mechanisms identified	Susceptible	No mechanisms identified	Susceptible	No mechanisms identified	mono-resistant (HR-TB)	Susceptible	No mechanisms identified	Susceptible	No mechanisms identified	Susceptible	No mechanisms identified
SRR30881686	QLD	2016	lineage4	No mechanisms identified	Susceptible	No mechanisms identified	Susceptible	No mechanisms identified	Susceptible	No mechanisms identified	Susceptible	No mechanisms identified	Susceptible	No mechanisms identified	Susceptible	No mechanisms identified	Susceptible	No mechanisms identified	Susceptible	No mechanisms identified	Susceptible	No mechanisms identified	First-line susceptible	Susceptible	No mechanisms identified	Susceptible	No mechanisms identified	Susceptible	No mechanisms identified
SRR30881685	QLD	2016	lineage4	No mechanisms identified	Susceptible	No mechanisms identified	Susceptible	No mechanisms identified	Susceptible	No mechanisms identified	Susceptible	No mechanisms identified	Susceptible	No mechanisms identified	Susceptible	No mechanisms identified	Susceptible	No mechanisms identified	Susceptible	No mechanisms identified	Susceptible	No mechanisms identified	First-line susceptible	Susceptible	No mechanisms identified	Susceptible	No mechanisms identified	Susceptible	No mechanisms identified
SRR30881684	QLD	2016	lineage1	No mechanisms identified	Susceptible	No mechanisms identified	Susceptible	No mechanisms identified	Susceptible	No mechanisms identified	Susceptible	No mechanisms identified	Susceptible	No mechanisms identified	Susceptible	No mechanisms identified	Susceptible	No mechanisms identified	Susceptible	No mechanisms identified	Susceptible	No mechanisms identified	First-line susceptible	Susceptible	No mechanisms identified	Susceptible	No mechanisms identified	Susceptible	No mechanisms identified
SRR30881683	QLD	2016	lineage4	No mechanisms identified	Susceptible	No mechanisms identified	Susceptible	No mechanisms identified	Susceptible	No mechanisms identified	Susceptible	No mechanisms identified	Susceptible	No mechanisms identified	Susceptible	No mechanisms identified	Susceptible	No mechanisms identified	Susceptible	No mechanisms identified	Susceptible	No mechanisms identified	First-line susceptible	Susceptible	No mechanisms identified	Susceptible	No mechanisms identified	Susceptible	No mechanisms identified
SRR30881682	QLD	2016	lineage1	No mechanisms identified	Susceptible	No mechanisms identified	Susceptible	No mechanisms identified	Susceptible	No mechanisms identified	Susceptible	No mechanisms identified	Susceptible	No mechanisms identified	Low-level resistant	inhA_c.-777C>T	Susceptible	No mechanisms identified	Susceptible	No mechanisms identified	Susceptible	No mechanisms identified	mono-resistant (HR-TB)	Susceptible	No mechanisms identified	Susceptible	No mechanisms identified	Susceptible	No mechanisms identified
SRR30881680	QLD	2016	lineage2	No mechanisms identified	Susceptible	No mechanisms identified	Susceptible	No mechanisms identified	Susceptible	No mechanisms identified	Susceptible	No mechanisms identified	Susceptible	No mechanisms identified	Susceptible	No mechanisms identified	Susceptible	No mechanisms identified	Susceptible	No mechanisms identified	Susceptible	No mechanisms identified	First-line susceptible	Susceptible	No mechanisms identified	Susceptible	No mechanisms identified	Susceptible	No mechanisms identified
SRR30881679	QLD	2016	lineage2	No mechanisms identified	Susceptible	No mechanisms identified	Susceptible	No mechanisms identified	Susceptible	No mechanisms identified	Susceptible	No mechanisms identified	Susceptible	No mechanisms identified	Susceptible	No mechanisms identified	Susceptible	No mechanisms identified	Susceptible	No mechanisms identified	Susceptible	No mechanisms identified	First-line susceptible	Susceptible	No mechanisms identified	Susceptible	No mechanisms identified	Susceptible	No mechanisms identified
SRR30881678	QLD	2016	lineage1	No mechanisms identified	Susceptible	No mechanisms identified	Susceptible	No mechanisms identified	Susceptible	No mechanisms identified	Susceptible	No mechanisms identified	Susceptible	No mechanisms identified	Susceptible	No mechanisms identified	Susceptible	No mechanisms identified	Susceptible	No mechanisms identified	Susceptible	No mechanisms identified	First-line susceptible	Susceptible	No mechanisms identified	Susceptible	No mechanisms identified	Susceptible	No mechanisms identified
SRR30881677	QLD	2016	lineage1	No mechanisms identified	Susceptible	No mechanisms identified	Susceptible	No mechanisms identified	Susceptible	No mechanisms identified	Susceptible	No mechanisms identified	Susceptible	No mechanisms identified	Susceptible	No mechanisms identified	Susceptible	No mechanisms identified	Susceptible	No mechanisms identified	Susceptible	No mechanisms identified	First-line susceptible	Susceptible	No mechanisms identified	Susceptible	No mechanisms identified	Susceptible	No mechanisms identified
SRR30881676	QLD	2016	lineage1	No mechanisms identified	Susceptible	No mechanisms identified	Susceptible	No mechanisms identified	Susceptible	No mechanisms identified	Susceptible	No mechanisms identified	Susceptible	No mechanisms identified	Susceptible	No mechanisms identified	Susceptible	No mechanisms identified	Susceptible	No mechanisms identified	Susceptible	No mechanisms identified	First-line susceptible	Susceptible	No mechanisms identified	Susceptible	No mechanisms identified	Susceptible	No mechanisms identified
SRR30881675	QLD	2016	lineage4	No mechanisms identified	Susceptible	No mechanisms identified	Susceptible	No mechanisms identified	Susceptible	No mechanisms identified	Susceptible	No mechanisms identified	Susceptible	No mechanisms identified	Susceptible	No mechanisms identified	Susceptible	No mechanisms identified	Susceptible	No mechanisms identified	Susceptible	No mechanisms identified	First-line susceptible	Susceptible	No mechanisms identified	Susceptible	No mechanisms identified	Susceptible	No mechanisms identified
SRR30881674	QLD	2016	lineage1	No mechanisms identified	Susceptible	No mechanisms identified	Susceptible	No mechanisms identified	Susceptible	No mechanisms identified	Susceptible	No mechanisms identified	Susceptible	No mechanisms identified	Low-level resistant	inhA_c.-777C>T	Susceptible	No mechanisms identified	Susceptible	No mechanisms identified	Susceptible	No mechanisms identified	mono-resistant (HR-TB)	Susceptible	No mechanisms identified	Susceptible	No mechanisms identified	Resistant	rrs_n.514A>C
SRR30881673	QLD	2016	lineage3;lineage2	No mechanisms identified	Susceptible	No mechanisms identified	Susceptible	No mechanisms identified	Susceptible	No mechanisms identified	Susceptible	No mechanisms identified	Susceptible	No mechanisms identified	Susceptible	No mechanisms identified	Susceptible	No mechanisms identified	Susceptible	No mechanisms identified	Susceptible	No mechanisms identified	First-line susceptible	Susceptible	No mechanisms identified	Susceptible	No mechanisms identified	Susceptible	No mechanisms identified
SRR30881672	QLD	2016	lineage4	No mechanisms identified	Susceptible	No mechanisms identified	Susceptible	No mechanisms identified	Susceptible	No mechanisms identified	Susceptible	No mechanisms identified	Susceptible	No mechanisms identified	Susceptible	No mechanisms identified	Susceptible	No mechanisms identified	Susceptible	No mechanisms identified	Susceptible	No mechanisms identified	First-line susceptible	Susceptible	No mechanisms identified	Susceptible	No mechanisms identified	Susceptible	No mechanisms identified
SRR30881671	QLD	2016	lineage1	No mechanisms identified	Susceptible	No mechanisms identified	Susceptible	No mechanisms identified	Susceptible	No mechanisms identified	Susceptible	No mechanisms identified	Susceptible	No mechanisms identified	Susceptible	No mechanisms identified	Susceptible	No mechanisms identified	Susceptible	No mechanisms identified	Susceptible	No mechanisms identified	First-line susceptible	Susceptible	No mechanisms identified	Susceptible	No mechanisms identified	Susceptible	No mechanisms identified
SRR30881669	QLD	2016	lineage2	No mechanisms identified	Susceptible	No mechanisms identified	Susceptible	No mechanisms identified	Susceptible	No mechanisms identified	Susceptible	No mechanisms identified	Susceptible	No mechanisms identified	Susceptible	No mechanisms identified	Susceptible	No mechanisms identified	Susceptible	No mechanisms identified	Susceptible	No mechanisms identified	First-line susceptible	Susceptible	No mechanisms identified	Susceptible	No mechanisms identified	Susceptible	No mechanisms identified
SRR30881668	QLD	2016	lineage1	No mechanisms identified	Susceptible	No mechanisms identified	Susceptible	No mechanisms identified	Susceptible	No mechanisms identified	Susceptible	No mechanisms identified	Susceptible	No mechanisms identified	Susceptible	No mechanisms identified	Susceptible	No mechanisms identified	Susceptible	No mechanisms identified	Susceptible	No mechanisms identified	First-line susceptible	Susceptible	No mechanisms identified	Susceptible	No mechanisms identified	Susceptible	No mechanisms identified
SRR30881667	QLD	2016	lineage1	No mechanisms identified	Susceptible	No mechanisms identified	Susceptible	No mechanisms identified	Susceptible	No mechanisms identified	Susceptible	No mechanisms identified	Susceptible	No mechanisms identified	Susceptible	No mechanisms identified	Susceptible	No mechanisms identified	Susceptible	No mechanisms identified	Susceptible	No mechanisms identified	First-line susceptible	Susceptible	No mechanisms identified	Susceptible	No mechanisms identified	Susceptible	No mechanisms identified
SRR30881666	QLD	2016	lineage4	No mechanisms identified	Susceptible	No mechanisms identified	Susceptible	No mechanisms identified	Susceptible	No mechanisms identified	Susceptible	No mechanisms identified	Susceptible	No mechanisms identified	Susceptible	No mechanisms identified	Susceptible	No mechanisms identified	Susceptible	No mechanisms identified	Susceptible	No mechanisms identified	First-line susceptible	Susceptible	No mechanisms identified	Susceptible	No mechanisms identified	Susceptible	No mechanisms identified
SRR30881665	QLD	2016	lineage1	No mechanisms identified	Susceptible	No mechanisms identified	Susceptible	No mechanisms identified	Susceptible	No mechanisms identified	Susceptible	No mechanisms identified	Susceptible	No mechanisms identified	Susceptible	No mechanisms identified	Susceptible	No mechanisms identified	Susceptible	No mechanisms identified	Susceptible	No mechanisms identified	First-line susceptible	Susceptible	No mechanisms identified	Susceptible	No mechanisms identified	Susceptible	No mechanisms identified
SRR30881664	QLD	2016	lineage4	No mechanisms identified	Susceptible	No mechanisms identified	Susceptible	No mechanisms identified	Susceptible	No mechanisms identified	Susceptible	No mechanisms identified	Resistant	embB_p.Asp354Ala	Resistant	katG_p.Ser315Thr	Susceptible	No mechanisms identified	Susceptible	No mechanisms identified	Susceptible	No mechanisms identified	MDR-TB	Susceptible	No mechanisms identified	Resistant	rpoB_p.Leu452Pro;rpoB_p.Asp435Ala	Susceptible	No mechanisms identified
SRR30881663	QLD	2016	lineage1	No mechanisms identified	Susceptible	No mechanisms identified	Susceptible	No mechanisms identified	Susceptible	No mechanisms identified	Susceptible	No mechanisms identified	Susceptible	No mechanisms identified	Susceptible	No mechanisms identified	Susceptible	No mechanisms identified	Susceptible	No mechanisms identified	Susceptible	No mechanisms identified	First-line susceptible	Susceptible	No mechanisms identified	Susceptible	No mechanisms identified	Resistant	gid_LoF
SRR30881662	QLD	2016	lineage2	No mechanisms identified	Susceptible	No mechanisms identified	Susceptible	No mechanisms identified	Susceptible	No mechanisms identified	Susceptible	No mechanisms identified	Susceptible	No mechanisms identified	Susceptible	No mechanisms identified	Susceptible	No mechanisms identified	Susceptible	No mechanisms identified	Susceptible	No mechanisms identified	First-line susceptible	Susceptible	No mechanisms identified	Susceptible	No mechanisms identified	Susceptible	No mechanisms identified
SRR30881661	QLD	2016	lineage2;lineage1	No mechanisms identified	Susceptible	No mechanisms identified	Susceptible	No mechanisms identified	Susceptible	No mechanisms identified	Susceptible	No mechanisms identified	Susceptible	No mechanisms identified	Susceptible	No mechanisms identified	Susceptible	No mechanisms identified	Susceptible	No mechanisms identified	Susceptible	No mechanisms identified	First-line susceptible	Susceptible	No mechanisms identified	Susceptible	No mechanisms identified	Susceptible	No mechanisms identified
SRR30881660	QLD	2016	lineage2	No mechanisms identified	Susceptible	No mechanisms identified	Susceptible	No mechanisms identified	Susceptible	No mechanisms identified	Susceptible	No mechanisms identified	Resistant	embB_p.Asp354Ala	Resistant	katG_p.Ser315Thr	Susceptible	No mechanisms identified	Susceptible	No mechanisms identified	Susceptible	No mechanisms identified	MDR-TB	Susceptible	No mechanisms identified	Resistant	rpoB_p.His445Asp	Resistant	rpsL_p.Lys43Arg
SRR30881658	QLD	2016	lineage1	No mechanisms identified	Susceptible	No mechanisms identified	Susceptible	No mechanisms identified	Susceptible	No mechanisms identified	Susceptible	No mechanisms identified	Susceptible	No mechanisms identified	Susceptible	No mechanisms identified	Susceptible	No mechanisms identified	Susceptible	No mechanisms identified	Susceptible	No mechanisms identified	First-line susceptible	Susceptible	No mechanisms identified	Susceptible	No mechanisms identified	Susceptible	No mechanisms identified
SRR30881657	QLD	2016	lineage2	No mechanisms identified	Susceptible	No mechanisms identified	Susceptible	No mechanisms identified	Susceptible	No mechanisms identified	Susceptible	No mechanisms identified	Susceptible	No mechanisms identified	Susceptible	No mechanisms identified	Susceptible	No mechanisms identified	Susceptible	No mechanisms identified	Susceptible	No mechanisms identified	First-line susceptible	Susceptible	No mechanisms identified	Susceptible	No mechanisms identified	Susceptible	No mechanisms identified
SRR30881656	QLD	2016	lineage3	No mechanisms identified	Susceptible	No mechanisms identified	Susceptible	No mechanisms identified	Susceptible	No mechanisms identified	Susceptible	No mechanisms identified	Susceptible	No mechanisms identified	Susceptible	No mechanisms identified	Susceptible	No mechanisms identified	Susceptible	No mechanisms identified	Susceptible	No mechanisms identified	First-line susceptible	Susceptible	No mechanisms identified	Susceptible	No mechanisms identified	Resistant	gid_LoF
SRR30881655	QLD	2016	lineage1	No mechanisms identified	Susceptible	No mechanisms identified	Susceptible	No mechanisms identified	Susceptible	No mechanisms identified	Susceptible	No mechanisms identified	Susceptible	No mechanisms identified	Susceptible	No mechanisms identified	Susceptible	No mechanisms identified	Susceptible	No mechanisms identified	Susceptible	No mechanisms identified	First-line susceptible	Susceptible	No mechanisms identified	Susceptible	No mechanisms identified	Resistant	gid_LoF
SRR30881654	QLD	2016	lineage4	No mechanisms identified	Susceptible	No mechanisms identified	Susceptible	No mechanisms identified	Susceptible	No mechanisms identified	Susceptible	No mechanisms identified	Susceptible	No mechanisms identified	Susceptible	No mechanisms identified	Susceptible	No mechanisms identified	Susceptible	No mechanisms identified	Susceptible	No mechanisms identified	First-line susceptible	Susceptible	No mechanisms identified	Susceptible	No mechanisms identified	Susceptible	No mechanisms identified
SRR30881653	QLD	2016	lineage2	No mechanisms identified	Susceptible	No mechanisms identified	Susceptible	No mechanisms identified	Susceptible	No mechanisms identified	Susceptible	No mechanisms identified	Susceptible	No mechanisms identified	Susceptible	No mechanisms identified	Susceptible	No mechanisms identified	Susceptible	No mechanisms identified	Susceptible	No mechanisms identified	First-line susceptible	Susceptible	No mechanisms identified	Susceptible	No mechanisms identified	Susceptible	No mechanisms identified
SRR30881620	QLD	2016	lineage2	No mechanisms identified	Susceptible	No mechanisms identified	Susceptible	No mechanisms identified	Susceptible	No mechanisms identified	Susceptible	No mechanisms identified	Susceptible	No mechanisms identified	Susceptible	No mechanisms identified	Susceptible	No mechanisms identified	Susceptible	No mechanisms identified	Susceptible	No mechanisms identified	First-line susceptible	Susceptible	No mechanisms identified	Susceptible	No mechanisms identified	Susceptible	No mechanisms identified
SRR30881619	QLD	2016	lineage1	No mechanisms identified	Susceptible	No mechanisms identified	Susceptible	No mechanisms identified	Susceptible	No mechanisms identified	Susceptible	No mechanisms identified	Susceptible	No mechanisms identified	Susceptible	No mechanisms identified	Susceptible	No mechanisms identified	Susceptible	No mechanisms identified	Susceptible	No mechanisms identified	First-line susceptible	Susceptible	No mechanisms identified	Susceptible	No mechanisms identified	Susceptible	No mechanisms identified
SRR30881618	QLD	2016	lineage4	No mechanisms identified	Susceptible	No mechanisms identified	Susceptible	No mechanisms identified	Susceptible	No mechanisms identified	Susceptible	No mechanisms identified	Susceptible	No mechanisms identified	Susceptible	No mechanisms identified	Susceptible	No mechanisms identified	Susceptible	No mechanisms identified	Susceptible	No mechanisms identified	First-line susceptible	Susceptible	No mechanisms identified	Susceptible	No mechanisms identified	Susceptible	No mechanisms identified
SRR30881617	QLD	2016	lineage3	No mechanisms identified	Susceptible	No mechanisms identified	Susceptible	No mechanisms identified	Susceptible	No mechanisms identified	Susceptible	No mechanisms identified	Susceptible	No mechanisms identified	Susceptible	No mechanisms identified	Susceptible	No mechanisms identified	Susceptible	No mechanisms identified	Susceptible	No mechanisms identified	First-line susceptible	Susceptible	No mechanisms identified	Susceptible	No mechanisms identified	Susceptible	No mechanisms identified
SRR30881615	QLD	2016	lineage4	No mechanisms identified	Susceptible	No mechanisms identified	Susceptible	No mechanisms identified	Susceptible	No mechanisms identified	Susceptible	No mechanisms identified	Susceptible	No mechanisms identified	Susceptible	No mechanisms identified	Susceptible	No mechanisms identified	Susceptible	No mechanisms identified	Susceptible	No mechanisms identified	First-line susceptible	Susceptible	No mechanisms identified	Susceptible	No mechanisms identified	Susceptible	No mechanisms identified
SRR30881614	QLD	2016	lineage2	No mechanisms identified	Susceptible	No mechanisms identified	Susceptible	No mechanisms identified	Susceptible	No mechanisms identified	Susceptible	No mechanisms identified	Susceptible	No mechanisms identified	Susceptible	No mechanisms identified	Susceptible	No mechanisms identified	Susceptible	No mechanisms identified	Susceptible	No mechanisms identified	First-line susceptible	Susceptible	No mechanisms identified	Susceptible	No mechanisms identified	Susceptible	No mechanisms identified
SRR30881613	QLD	2016	lineage1	No mechanisms identified	Susceptible	No mechanisms identified	Susceptible	No mechanisms identified	Susceptible	No mechanisms identified	Susceptible	No mechanisms identified	Susceptible	No mechanisms identified	Susceptible	No mechanisms identified	Susceptible	No mechanisms identified	Susceptible	No mechanisms identified	Susceptible	No mechanisms identified	First-line susceptible	Susceptible	No mechanisms identified	Susceptible	No mechanisms identified	Susceptible	No mechanisms identified
SRR30881612	QLD	2016	lineage1	No mechanisms identified	Susceptible	No mechanisms identified	Susceptible	No mechanisms identified	Susceptible	No mechanisms identified	Susceptible	No mechanisms identified	Susceptible	No mechanisms identified	Low-level resistant	inhA_c.-777C>T	Susceptible	No mechanisms identified	Susceptible	No mechanisms identified	Susceptible	No mechanisms identified	mono-resistant (HR-TB)	Susceptible	No mechanisms identified	Susceptible	No mechanisms identified	Susceptible	No mechanisms identified
SRR22251387	NSW	2017	lineage3	No mechanisms identified	Susceptible	No mechanisms identified	Susceptible	No mechanisms identified	Susceptible	No mechanisms identified	Susceptible	No mechanisms identified	Susceptible	No mechanisms identified	Susceptible	No mechanisms identified	Susceptible	No mechanisms identified	Susceptible	No mechanisms identified	Susceptible	No mechanisms identified	First-line susceptible	Susceptible	No mechanisms identified	Susceptible	No mechanisms identified	Susceptible	No mechanisms identified
SRR22251386	NSW	2017	lineage3	No mechanisms identified	Susceptible	No mechanisms identified	Susceptible	No mechanisms identified	Susceptible	No mechanisms identified	Susceptible	No mechanisms identified	Susceptible	No mechanisms identified	Susceptible	No mechanisms identified	Susceptible	No mechanisms identified	Susceptible	No mechanisms identified	Susceptible	No mechanisms identified	First-line susceptible	Susceptible	No mechanisms identified	Susceptible	No mechanisms identified	Susceptible	No mechanisms identified
SRR22251398	NSW	2017	lineage3	No mechanisms identified	Susceptible	No mechanisms identified	Susceptible	No mechanisms identified	Susceptible	No mechanisms identified	Susceptible	No mechanisms identified	Susceptible	No mechanisms identified	Susceptible	No mechanisms identified	Susceptible	No mechanisms identified	Susceptible	No mechanisms identified	Susceptible	No mechanisms identified	First-line susceptible	Susceptible	No mechanisms identified	Susceptible	No mechanisms identified	Susceptible	No mechanisms identified
SRR22251952	NSW	2017	lineage1	No mechanisms identified	Susceptible	No mechanisms identified	Susceptible	No mechanisms identified	Susceptible	No mechanisms identified	Susceptible	No mechanisms identified	Susceptible	No mechanisms identified	Susceptible	No mechanisms identified	Susceptible	No mechanisms identified	Susceptible	No mechanisms identified	Susceptible	No mechanisms identified	mono-resistant (RR-TB)	Susceptible	No mechanisms identified	Resistant	rpoB_p.Lys446Thr	Susceptible	No mechanisms identified
SRR22251262	NSW	2017	lineage1	No mechanisms identified	Susceptible	No mechanisms identified	Susceptible	No mechanisms identified	Susceptible	No mechanisms identified	Susceptible	No mechanisms identified	Susceptible	No mechanisms identified	Susceptible	No mechanisms identified	Susceptible	No mechanisms identified	Susceptible	No mechanisms identified	Susceptible	No mechanisms identified	First-line susceptible	Susceptible	No mechanisms identified	Susceptible	No mechanisms identified	Susceptible	No mechanisms identified
SRR22251562	NSW	2017	lineage4	No mechanisms identified	Susceptible	No mechanisms identified	Susceptible	No mechanisms identified	Susceptible	No mechanisms identified	Susceptible	No mechanisms identified	Susceptible	No mechanisms identified	Susceptible	No mechanisms identified	Susceptible	No mechanisms identified	Susceptible	No mechanisms identified	Susceptible	No mechanisms identified	First-line susceptible	Susceptible	No mechanisms identified	Susceptible	No mechanisms identified	Susceptible	No mechanisms identified
SRR22251828	NSW	2017	lineage4	No mechanisms identified	Susceptible	No mechanisms identified	Susceptible	No mechanisms identified	Susceptible	No mechanisms identified	Susceptible	No mechanisms identified	Susceptible	No mechanisms identified	Resistant	katG_p.Ser315Thr	Susceptible	No mechanisms identified	Susceptible	No mechanisms identified	Susceptible	No mechanisms identified	MDR-TB	Susceptible	No mechanisms identified	Resistant	rpoB_p.His445Leu	Susceptible	No mechanisms identified
SRR22251500	NSW	2017	lineage1	No mechanisms identified	Susceptible	No mechanisms identified	Susceptible	No mechanisms identified	Susceptible	No mechanisms identified	Susceptible	No mechanisms identified	Susceptible	No mechanisms identified	Susceptible	No mechanisms identified	Susceptible	No mechanisms identified	Susceptible	No mechanisms identified	Susceptible	No mechanisms identified	First-line susceptible	Susceptible	No mechanisms identified	Susceptible	No mechanisms identified	Susceptible	No mechanisms identified
SRR22251734	NSW	2017	lineage2	No mechanisms identified	Susceptible	No mechanisms identified	Susceptible	No mechanisms identified	Susceptible	No mechanisms identified	Susceptible	No mechanisms identified	Susceptible	No mechanisms identified	Susceptible	No mechanisms identified	Susceptible	No mechanisms identified	Susceptible	No mechanisms identified	Susceptible	No mechanisms identified	First-line susceptible	Susceptible	No mechanisms identified	Susceptible	No mechanisms identified	Resistant	rpsL_p.Lys43Arg
SRR22251385	NSW	2017	lineage3	No mechanisms identified	Susceptible	No mechanisms identified	Susceptible	No mechanisms identified	Susceptible	No mechanisms identified	Susceptible	No mechanisms identified	Susceptible	No mechanisms identified	Susceptible	No mechanisms identified	Susceptible	No mechanisms identified	Susceptible	No mechanisms identified	Susceptible	No mechanisms identified	First-line susceptible	Susceptible	No mechanisms identified	Susceptible	No mechanisms identified	Susceptible	No mechanisms identified
SRR22251373	NSW	2017	lineage2	No mechanisms identified	Susceptible	No mechanisms identified	Susceptible	No mechanisms identified	Susceptible	No mechanisms identified	Susceptible	No mechanisms identified	Susceptible	No mechanisms identified	Susceptible	No mechanisms identified	Susceptible	No mechanisms identified	Susceptible	No mechanisms identified	Susceptible	No mechanisms identified	First-line susceptible	Susceptible	No mechanisms identified	Susceptible	No mechanisms identified	Susceptible	No mechanisms identified
SRR22251362	NSW	2017	lineage4	No mechanisms identified	Susceptible	No mechanisms identified	Susceptible	No mechanisms identified	Susceptible	No mechanisms identified	Susceptible	No mechanisms identified	Susceptible	No mechanisms identified	Susceptible	No mechanisms identified	Susceptible	No mechanisms identified	Susceptible	No mechanisms identified	Susceptible	No mechanisms identified	First-line susceptible	Susceptible	No mechanisms identified	Susceptible	No mechanisms identified	Susceptible	No mechanisms identified
SRR22251698	NSW	2017	lineage1	No mechanisms identified	Susceptible	No mechanisms identified	Susceptible	No mechanisms identified	Susceptible	No mechanisms identified	Susceptible	No mechanisms identified	Susceptible	No mechanisms identified	Susceptible	No mechanisms identified	Susceptible	No mechanisms identified	Susceptible	No mechanisms identified	Susceptible	No mechanisms identified	mono-resistant (RR-TB)	Susceptible	No mechanisms identified	Resistant	rpoB_p.Lys446Thr;rpoB_p.Ser441Ala	Susceptible	No mechanisms identified
SRR22251687	NSW	2017	lineage1	No mechanisms identified	Susceptible	No mechanisms identified	Susceptible	No mechanisms identified	Susceptible	No mechanisms identified	Susceptible	No mechanisms identified	Susceptible	No mechanisms identified	Susceptible	No mechanisms identified	Susceptible	No mechanisms identified	Susceptible	No mechanisms identified	Susceptible	No mechanisms identified	mono-resistant (RR-TB)	Susceptible	No mechanisms identified	Resistant	rpoB_p.Lys446Thr	Susceptible	No mechanisms identified
SRR22251676	NSW	2017	lineage1	No mechanisms identified	Susceptible	No mechanisms identified	Susceptible	No mechanisms identified	Susceptible	No mechanisms identified	Susceptible	No mechanisms identified	Susceptible	No mechanisms identified	Susceptible	No mechanisms identified	Susceptible	No mechanisms identified	Susceptible	No mechanisms identified	Susceptible	No mechanisms identified	First-line susceptible	Susceptible	No mechanisms identified	Susceptible	No mechanisms identified	Susceptible	No mechanisms identified
SRR22251409	NSW	2017	lineage2	No mechanisms identified	Susceptible	No mechanisms identified	Susceptible	No mechanisms identified	Susceptible	No mechanisms identified	Susceptible	No mechanisms identified	Susceptible	No mechanisms identified	Susceptible	No mechanisms identified	Susceptible	No mechanisms identified	Susceptible	No mechanisms identified	Susceptible	No mechanisms identified	First-line susceptible	Susceptible	No mechanisms identified	Susceptible	No mechanisms identified	Susceptible	No mechanisms identified
SRR22251397	NSW	2017	lineage4	No mechanisms identified	Susceptible	No mechanisms identified	Susceptible	No mechanisms identified	Susceptible	No mechanisms identified	Susceptible	No mechanisms identified	Susceptible	No mechanisms identified	Susceptible	No mechanisms identified	Susceptible	No mechanisms identified	Susceptible	No mechanisms identified	Susceptible	No mechanisms identified	First-line susceptible	Susceptible	No mechanisms identified	Susceptible	No mechanisms identified	Susceptible	No mechanisms identified
SRR22251987	NSW	2017	lineage1	No mechanisms identified	Susceptible	No mechanisms identified	Susceptible	No mechanisms identified	Susceptible	No mechanisms identified	Susceptible	No mechanisms identified	Susceptible	No mechanisms identified	Susceptible	No mechanisms identified	Susceptible	No mechanisms identified	Susceptible	No mechanisms identified	Susceptible	No mechanisms identified	First-line susceptible	Susceptible	No mechanisms identified	Susceptible	No mechanisms identified	Susceptible	No mechanisms identified
SRR22251337	NSW	2017	lineage1	No mechanisms identified	Susceptible	No mechanisms identified	Susceptible	No mechanisms identified	Susceptible	No mechanisms identified	Susceptible	No mechanisms identified	Susceptible	No mechanisms identified	Susceptible	No mechanisms identified	Susceptible	No mechanisms identified	Susceptible	No mechanisms identified	Susceptible	No mechanisms identified	First-line susceptible	Susceptible	No mechanisms identified	Susceptible	No mechanisms identified	Susceptible	No mechanisms identified
SRR22251123	NSW	2017	lineage2	No mechanisms identified	Susceptible	No mechanisms identified	Susceptible	No mechanisms identified	Susceptible	No mechanisms identified	Susceptible	No mechanisms identified	Susceptible	No mechanisms identified	Susceptible	No mechanisms identified	Susceptible	No mechanisms identified	Susceptible	No mechanisms identified	Susceptible	No mechanisms identified	First-line susceptible	Susceptible	No mechanisms identified	Susceptible	No mechanisms identified	Susceptible	No mechanisms identified
SRR22251112	NSW	2017	lineage2	No mechanisms identified	Susceptible	No mechanisms identified	Susceptible	No mechanisms identified	Susceptible	No mechanisms identified	Susceptible	No mechanisms identified	Susceptible	No mechanisms identified	Susceptible	No mechanisms identified	Susceptible	No mechanisms identified	Susceptible	No mechanisms identified	Susceptible	No mechanisms identified	First-line susceptible	Susceptible	No mechanisms identified	Susceptible	No mechanisms identified	Susceptible	No mechanisms identified
SRR22251101	NSW	2017	lineage4	No mechanisms identified	Susceptible	No mechanisms identified	Susceptible	No mechanisms identified	Susceptible	No mechanisms identified	Susceptible	No mechanisms identified	Resistant	embB_p.Met306Val	Resistant	inhA_c.-777C>T;katG_p.Ser315Thr	Susceptible	No mechanisms identified	Susceptible	No mechanisms identified	Susceptible	No mechanisms identified	MDR-TB	Susceptible	No mechanisms identified	Resistant	rpoB_p.His445Arg;rpoB_p.His445Asp	Resistant	gid_LoF
SRR22251974	NSW	2017	lineage1	No mechanisms identified	Susceptible	No mechanisms identified	Susceptible	No mechanisms identified	Susceptible	No mechanisms identified	Susceptible	No mechanisms identified	Susceptible	No mechanisms identified	Low-level resistant	inhA_c.-777C>T	Susceptible	No mechanisms identified	Susceptible	No mechanisms identified	Susceptible	No mechanisms identified	mono-resistant (HR-TB)	Susceptible	No mechanisms identified	Susceptible	No mechanisms identified	Susceptible	No mechanisms identified
SRR22251963	NSW	2017	lineage1	No mechanisms identified	Susceptible	No mechanisms identified	Susceptible	No mechanisms identified	Susceptible	No mechanisms identified	Susceptible	No mechanisms identified	Susceptible	No mechanisms identified	Susceptible	No mechanisms identified	Susceptible	No mechanisms identified	Susceptible	No mechanisms identified	Susceptible	No mechanisms identified	First-line susceptible	Susceptible	No mechanisms identified	Susceptible	No mechanisms identified	Susceptible	No mechanisms identified
SRR22251951	NSW	2017	lineage1	No mechanisms identified	Susceptible	No mechanisms identified	Susceptible	No mechanisms identified	Susceptible	No mechanisms identified	Susceptible	No mechanisms identified	Susceptible	No mechanisms identified	Susceptible	No mechanisms identified	Susceptible	No mechanisms identified	Susceptible	No mechanisms identified	Susceptible	No mechanisms identified	mono-resistant	Resistant	pncA_p.Asp12Ala	Susceptible	No mechanisms identified	Susceptible	No mechanisms identified
SRR22251659	NSW	2017	lineage2	No mechanisms identified	Susceptible	No mechanisms identified	Susceptible	No mechanisms identified	Susceptible	No mechanisms identified	Susceptible	No mechanisms identified	Susceptible	No mechanisms identified	Susceptible	No mechanisms identified	Susceptible	No mechanisms identified	Susceptible	No mechanisms identified	Susceptible	No mechanisms identified	First-line susceptible	Susceptible	No mechanisms identified	Susceptible	No mechanisms identified	Susceptible	No mechanisms identified
SRR22251648	NSW	2017	lineage1	No mechanisms identified	Susceptible	No mechanisms identified	Susceptible	No mechanisms identified	Susceptible	No mechanisms identified	Susceptible	No mechanisms identified	Susceptible	No mechanisms identified	Susceptible	No mechanisms identified	Susceptible	No mechanisms identified	Susceptible	No mechanisms identified	Susceptible	No mechanisms identified	First-line susceptible	Susceptible	No mechanisms identified	Susceptible	No mechanisms identified	Susceptible	No mechanisms identified
SRR22251637	NSW	2017	lineage2	No mechanisms identified	Susceptible	No mechanisms identified	Susceptible	No mechanisms identified	Susceptible	No mechanisms identified	Susceptible	No mechanisms identified	Susceptible	No mechanisms identified	Susceptible	No mechanisms identified	Susceptible	No mechanisms identified	Susceptible	No mechanisms identified	Susceptible	No mechanisms identified	First-line susceptible	Susceptible	No mechanisms identified	Susceptible	No mechanisms identified	Susceptible	No mechanisms identified
SRR22251087	NSW	2017	lineage2;lineage4	No mechanisms identified	Susceptible	No mechanisms identified	Susceptible	No mechanisms identified	Susceptible	No mechanisms identified	Susceptible	No mechanisms identified	Susceptible	No mechanisms identified	Susceptible	No mechanisms identified	Susceptible	No mechanisms identified	Susceptible	No mechanisms identified	Susceptible	No mechanisms identified	First-line susceptible	Susceptible	No mechanisms identified	Susceptible	No mechanisms identified	Susceptible	No mechanisms identified
SRR22251076	NSW	2017	lineage1	No mechanisms identified	Susceptible	No mechanisms identified	Susceptible	No mechanisms identified	Susceptible	No mechanisms identified	Susceptible	No mechanisms identified	Susceptible	No mechanisms identified	Susceptible	No mechanisms identified	Susceptible	No mechanisms identified	Susceptible	No mechanisms identified	Susceptible	No mechanisms identified	First-line susceptible	Susceptible	No mechanisms identified	Susceptible	No mechanisms identified	Susceptible	No mechanisms identified
SRR22251065	NSW	2017	lineage4	No mechanisms identified	Susceptible	No mechanisms identified	Susceptible	No mechanisms identified	Susceptible	No mechanisms identified	Susceptible	No mechanisms identified	Susceptible	No mechanisms identified	Susceptible	No mechanisms identified	Susceptible	No mechanisms identified	Susceptible	No mechanisms identified	Susceptible	No mechanisms identified	mono-resistant (RR-TB)	Susceptible	No mechanisms identified	Resistant	rpoB_p.Lys446Thr	Susceptible	No mechanisms identified
SRR22251927	NSW	2017	lineage2	No mechanisms identified	Susceptible	No mechanisms identified	Susceptible	No mechanisms identified	Susceptible	No mechanisms identified	Susceptible	No mechanisms identified	Susceptible	No mechanisms identified	Susceptible	No mechanisms identified	Susceptible	No mechanisms identified	Susceptible	No mechanisms identified	Susceptible	No mechanisms identified	First-line susceptible	Susceptible	No mechanisms identified	Susceptible	No mechanisms identified	Susceptible	No mechanisms identified
SRR22251916	NSW	2017	lineage1	No mechanisms identified	Susceptible	No mechanisms identified	Susceptible	No mechanisms identified	Susceptible	No mechanisms identified	Susceptible	No mechanisms identified	Susceptible	No mechanisms identified	Susceptible	No mechanisms identified	Susceptible	No mechanisms identified	Susceptible	No mechanisms identified	Susceptible	No mechanisms identified	First-line susceptible	Susceptible	No mechanisms identified	Susceptible	No mechanisms identified	Susceptible	No mechanisms identified
SRR22251308	NSW	2017	lineage2	No mechanisms identified	Susceptible	No mechanisms identified	Susceptible	No mechanisms identified	Susceptible	No mechanisms identified	Susceptible	No mechanisms identified	Susceptible	No mechanisms identified	Susceptible	No mechanisms identified	Susceptible	No mechanisms identified	Susceptible	No mechanisms identified	Susceptible	No mechanisms identified	First-line susceptible	Susceptible	No mechanisms identified	Susceptible	No mechanisms identified	Resistant	rpsL_p.Lys43Arg
SRR34169672	TAS	2017	lineage2	No mechanisms identified	Susceptible	No mechanisms identified	Susceptible	No mechanisms identified	Susceptible	No mechanisms identified	Susceptible	No mechanisms identified	Resistant	embB_p.Met306Leu	Resistant	katG_p.Ser315Thr	Susceptible	No mechanisms identified	Susceptible	No mechanisms identified	Resistant	gyrA_p.Asp94Gly	pre-XDR/XDR	Susceptible	No mechanisms identified	Resistant	rpoB_p.Asp435Tyr;rpoB_p.Leu430Arg	Susceptible	No mechanisms identified
SRR22251297	NSW	2017	lineage4	No mechanisms identified	Susceptible	No mechanisms identified	Susceptible	No mechanisms identified	Susceptible	No mechanisms identified	Susceptible	No mechanisms identified	Susceptible	No mechanisms identified	Susceptible	No mechanisms identified	Susceptible	No mechanisms identified	Susceptible	No mechanisms identified	Susceptible	No mechanisms identified	First-line susceptible	Susceptible	No mechanisms identified	Susceptible	No mechanisms identified	Susceptible	No mechanisms identified
SRR34169661	TAS	2017	lineage2	No mechanisms identified	Susceptible	No mechanisms identified	Susceptible	No mechanisms identified	Susceptible	No mechanisms identified	Susceptible	No mechanisms identified	Susceptible	No mechanisms identified	Susceptible	No mechanisms identified	Susceptible	No mechanisms identified	Susceptible	No mechanisms identified	Susceptible	No mechanisms identified	First-line susceptible	Susceptible	No mechanisms identified	Susceptible	No mechanisms identified	Susceptible	No mechanisms identified
SRR22251633	NSW	2017	lineage2	No mechanisms identified	Susceptible	No mechanisms identified	Susceptible	No mechanisms identified	Susceptible	No mechanisms identified	Susceptible	No mechanisms identified	Susceptible	No mechanisms identified	Susceptible	No mechanisms identified	Susceptible	No mechanisms identified	Susceptible	No mechanisms identified	Susceptible	No mechanisms identified	First-line susceptible	Susceptible	No mechanisms identified	Susceptible	No mechanisms identified	Resistant	rpsL_p.Lys43Arg
SRR22251622	NSW	2017	lineage1	No mechanisms identified	Susceptible	No mechanisms identified	Susceptible	No mechanisms identified	Susceptible	No mechanisms identified	Susceptible	No mechanisms identified	Susceptible	No mechanisms identified	Resistant	katG_p.Ser315Thr	Susceptible	No mechanisms identified	Susceptible	No mechanisms identified	Susceptible	No mechanisms identified	mono-resistant (HR-TB)	Susceptible	No mechanisms identified	Susceptible	No mechanisms identified	Susceptible	No mechanisms identified
SRR34169610	TAS	2017	lineage1	No mechanisms identified	Susceptible	No mechanisms identified	Susceptible	No mechanisms identified	Susceptible	No mechanisms identified	Susceptible	No mechanisms identified	Susceptible	No mechanisms identified	Susceptible	No mechanisms identified	Susceptible	No mechanisms identified	Susceptible	No mechanisms identified	Susceptible	No mechanisms identified	First-line susceptible	Susceptible	No mechanisms identified	Susceptible	No mechanisms identified	Susceptible	No mechanisms identified
SRR22251611	NSW	2017	lineage2	No mechanisms identified	Susceptible	No mechanisms identified	Susceptible	No mechanisms identified	Susceptible	No mechanisms identified	Susceptible	No mechanisms identified	Susceptible	No mechanisms identified	Susceptible	No mechanisms identified	Susceptible	No mechanisms identified	Susceptible	No mechanisms identified	Susceptible	No mechanisms identified	First-line susceptible	Susceptible	No mechanisms identified	Susceptible	No mechanisms identified	Susceptible	No mechanisms identified
SRR22251913	NSW	2017	lineage4	No mechanisms identified	Susceptible	No mechanisms identified	Susceptible	No mechanisms identified	Susceptible	No mechanisms identified	Susceptible	No mechanisms identified	Susceptible	No mechanisms identified	Susceptible	No mechanisms identified	Susceptible	No mechanisms identified	Susceptible	No mechanisms identified	Susceptible	No mechanisms identified	First-line susceptible	Susceptible	No mechanisms identified	Susceptible	No mechanisms identified	Susceptible	No mechanisms identified
SRR22251902	NSW	2017	lineage1	No mechanisms identified	Susceptible	No mechanisms identified	Susceptible	No mechanisms identified	Susceptible	No mechanisms identified	Susceptible	No mechanisms identified	Susceptible	No mechanisms identified	Susceptible	No mechanisms identified	Susceptible	No mechanisms identified	Susceptible	No mechanisms identified	Susceptible	No mechanisms identified	First-line susceptible	Susceptible	No mechanisms identified	Susceptible	No mechanisms identified	Susceptible	No mechanisms identified
SRR22251891	NSW	2017	lineage4	No mechanisms identified	Susceptible	No mechanisms identified	Susceptible	No mechanisms identified	Susceptible	No mechanisms identified	Susceptible	No mechanisms identified	Susceptible	No mechanisms identified	Susceptible	No mechanisms identified	Susceptible	No mechanisms identified	Susceptible	No mechanisms identified	Susceptible	No mechanisms identified	First-line susceptible	Susceptible	No mechanisms identified	Susceptible	No mechanisms identified	Susceptible	No mechanisms identified
SRR22251261	NSW	2017	lineage4	No mechanisms identified	Susceptible	No mechanisms identified	Susceptible	No mechanisms identified	Susceptible	No mechanisms identified	Susceptible	No mechanisms identified	Susceptible	No mechanisms identified	Susceptible	No mechanisms identified	Susceptible	No mechanisms identified	Susceptible	No mechanisms identified	Susceptible	No mechanisms identified	First-line susceptible	Susceptible	No mechanisms identified	Susceptible	No mechanisms identified	Susceptible	No mechanisms identified
SRR22251586	NSW	2017	lineage2	No mechanisms identified	Susceptible	No mechanisms identified	Susceptible	No mechanisms identified	Susceptible	No mechanisms identified	Susceptible	No mechanisms identified	Susceptible	No mechanisms identified	Susceptible	No mechanisms identified	Susceptible	No mechanisms identified	Susceptible	No mechanisms identified	Susceptible	No mechanisms identified	First-line susceptible	Susceptible	No mechanisms identified	Susceptible	No mechanisms identified	Resistant	gid_LoF
SRR22251575	NSW	2017	lineage1	No mechanisms identified	Susceptible	No mechanisms identified	Susceptible	No mechanisms identified	Susceptible	No mechanisms identified	Susceptible	No mechanisms identified	Susceptible	No mechanisms identified	Susceptible	No mechanisms identified	Susceptible	No mechanisms identified	Susceptible	No mechanisms identified	Susceptible	No mechanisms identified	First-line susceptible	Susceptible	No mechanisms identified	Susceptible	No mechanisms identified	Susceptible	No mechanisms identified
SRR22251877	NSW	2017	lineage1	No mechanisms identified	Susceptible	No mechanisms identified	Susceptible	No mechanisms identified	Susceptible	No mechanisms identified	Susceptible	No mechanisms identified	Susceptible	No mechanisms identified	Susceptible	No mechanisms identified	Susceptible	No mechanisms identified	Susceptible	No mechanisms identified	Susceptible	No mechanisms identified	First-line susceptible	Susceptible	No mechanisms identified	Susceptible	No mechanisms identified	Susceptible	No mechanisms identified
SRR22251866	NSW	2017	lineage2	No mechanisms identified	Susceptible	No mechanisms identified	Susceptible	No mechanisms identified	Susceptible	No mechanisms identified	Susceptible	No mechanisms identified	Susceptible	No mechanisms identified	Resistant	katG_p.Ser315Thr	Susceptible	No mechanisms identified	Susceptible	No mechanisms identified	Susceptible	No mechanisms identified	MDR-TB	Susceptible	No mechanisms identified	Low-level resistant	rpoB_p.Leu452Pro	Susceptible	No mechanisms identified
SRR22251855	NSW	2017	lineage3	No mechanisms identified	Susceptible	No mechanisms identified	Susceptible	No mechanisms identified	Susceptible	No mechanisms identified	Susceptible	No mechanisms identified	Susceptible	No mechanisms identified	Susceptible	No mechanisms identified	Susceptible	No mechanisms identified	Susceptible	No mechanisms identified	Susceptible	No mechanisms identified	First-line susceptible	Susceptible	No mechanisms identified	Susceptible	No mechanisms identified	Susceptible	No mechanisms identified
SRR22251248	NSW	2017	lineage1	No mechanisms identified	Susceptible	No mechanisms identified	Susceptible	No mechanisms identified	Susceptible	No mechanisms identified	Susceptible	No mechanisms identified	Susceptible	No mechanisms identified	Susceptible	No mechanisms identified	Susceptible	No mechanisms identified	Susceptible	No mechanisms identified	Susceptible	No mechanisms identified	First-line susceptible	Susceptible	No mechanisms identified	Susceptible	No mechanisms identified	Susceptible	No mechanisms identified
SRR22251237	NSW	2017	lineage1	No mechanisms identified	Susceptible	No mechanisms identified	Susceptible	No mechanisms identified	Susceptible	No mechanisms identified	Susceptible	No mechanisms identified	Susceptible	No mechanisms identified	Susceptible	No mechanisms identified	Susceptible	No mechanisms identified	Susceptible	No mechanisms identified	Susceptible	No mechanisms identified	First-line susceptible	Susceptible	No mechanisms identified	Susceptible	No mechanisms identified	Susceptible	No mechanisms identified
SRR22251226	NSW	2017	lineage4	No mechanisms identified	Susceptible	No mechanisms identified	Susceptible	No mechanisms identified	Susceptible	No mechanisms identified	Susceptible	No mechanisms identified	Susceptible	No mechanisms identified	Susceptible	No mechanisms identified	Susceptible	No mechanisms identified	Susceptible	No mechanisms identified	Susceptible	No mechanisms identified	First-line susceptible	Susceptible	No mechanisms identified	Susceptible	No mechanisms identified	Susceptible	No mechanisms identified
SRR22251561	NSW	2017	lineage1	No mechanisms identified	Susceptible	No mechanisms identified	Susceptible	No mechanisms identified	Susceptible	No mechanisms identified	Susceptible	No mechanisms identified	Susceptible	No mechanisms identified	Susceptible	No mechanisms identified	Susceptible	No mechanisms identified	Susceptible	No mechanisms identified	Susceptible	No mechanisms identified	First-line susceptible	Susceptible	No mechanisms identified	Susceptible	No mechanisms identified	Susceptible	No mechanisms identified
SRR22251550	NSW	2017	lineage2	No mechanisms identified	Susceptible	No mechanisms identified	Susceptible	No mechanisms identified	Susceptible	No mechanisms identified	Susceptible	No mechanisms identified	Susceptible	No mechanisms identified	Low-level resistant	inhA_c.-777C>T	Susceptible	No mechanisms identified	Susceptible	No mechanisms identified	Susceptible	No mechanisms identified	mono-resistant (HR-TB)	Susceptible	No mechanisms identified	Susceptible	No mechanisms identified	Susceptible	No mechanisms identified
SRR22251539	NSW	2017	lineage4	No mechanisms identified	Susceptible	No mechanisms identified	Susceptible	No mechanisms identified	Susceptible	No mechanisms identified	Susceptible	No mechanisms identified	Susceptible	No mechanisms identified	Susceptible	No mechanisms identified	Susceptible	No mechanisms identified	Susceptible	No mechanisms identified	Susceptible	No mechanisms identified	First-line susceptible	Susceptible	No mechanisms identified	Susceptible	No mechanisms identified	Susceptible	No mechanisms identified
SRR22251202	NSW	2017	lineage3	No mechanisms identified	Susceptible	No mechanisms identified	Susceptible	No mechanisms identified	Susceptible	No mechanisms identified	Susceptible	No mechanisms identified	Susceptible	No mechanisms identified	Susceptible	No mechanisms identified	Susceptible	No mechanisms identified	Susceptible	No mechanisms identified	Susceptible	No mechanisms identified	First-line susceptible	Susceptible	No mechanisms identified	Susceptible	No mechanisms identified	Susceptible	No mechanisms identified
SRR22251538	NSW	2017	lineage1;lineage4	No mechanisms identified	Susceptible	No mechanisms identified	Susceptible	No mechanisms identified	Susceptible	No mechanisms identified	Susceptible	No mechanisms identified	Susceptible	No mechanisms identified	Susceptible	No mechanisms identified	Susceptible	No mechanisms identified	Susceptible	No mechanisms identified	Susceptible	No mechanisms identified	First-line susceptible	Susceptible	No mechanisms identified	Susceptible	No mechanisms identified	Susceptible	No mechanisms identified
SRR22251516	NSW	2017	lineage1	No mechanisms identified	Susceptible	No mechanisms identified	Susceptible	No mechanisms identified	Susceptible	No mechanisms identified	Susceptible	No mechanisms identified	Susceptible	No mechanisms identified	Low-level resistant	inhA_c.-777C>T	Susceptible	No mechanisms identified	Susceptible	No mechanisms identified	Susceptible	No mechanisms identified	mono-resistant (HR-TB)	Susceptible	No mechanisms identified	Susceptible	No mechanisms identified	Susceptible	No mechanisms identified
SRR22251850	NSW	2017	lineage2	No mechanisms identified	Susceptible	No mechanisms identified	Susceptible	No mechanisms identified	Susceptible	No mechanisms identified	Susceptible	No mechanisms identified	Susceptible	No mechanisms identified	Susceptible	No mechanisms identified	Susceptible	No mechanisms identified	Susceptible	No mechanisms identified	Susceptible	No mechanisms identified	First-line susceptible	Susceptible	No mechanisms identified	Susceptible	No mechanisms identified	Susceptible	No mechanisms identified
SRR22251839	NSW	2017	lineage4	No mechanisms identified	Susceptible	No mechanisms identified	Susceptible	No mechanisms identified	Susceptible	No mechanisms identified	Susceptible	No mechanisms identified	Susceptible	No mechanisms identified	Susceptible	No mechanisms identified	Susceptible	No mechanisms identified	Susceptible	No mechanisms identified	Susceptible	No mechanisms identified	mono-resistant (RR-TB)	Susceptible	No mechanisms identified	Resistant	rpoB_p.Lys446Thr	Susceptible	No mechanisms identified
SRR22251827	NSW	2017	lineage4	No mechanisms identified	Susceptible	No mechanisms identified	Susceptible	No mechanisms identified	Susceptible	No mechanisms identified	Susceptible	No mechanisms identified	Susceptible	No mechanisms identified	Susceptible	No mechanisms identified	Susceptible	No mechanisms identified	Susceptible	No mechanisms identified	Susceptible	No mechanisms identified	First-line susceptible	Susceptible	No mechanisms identified	Susceptible	No mechanisms identified	Susceptible	No mechanisms identified
SRR22251060	NSW	2017	lineage4	No mechanisms identified	Susceptible	No mechanisms identified	Susceptible	No mechanisms identified	Susceptible	No mechanisms identified	Susceptible	No mechanisms identified	Susceptible	No mechanisms identified	Susceptible	No mechanisms identified	Susceptible	No mechanisms identified	Susceptible	No mechanisms identified	Susceptible	No mechanisms identified	First-line susceptible	Susceptible	No mechanisms identified	Susceptible	No mechanisms identified	Susceptible	No mechanisms identified
SRR22251721	NSW	2017	lineage1	No mechanisms identified	Susceptible	No mechanisms identified	Susceptible	No mechanisms identified	Susceptible	No mechanisms identified	Susceptible	No mechanisms identified	Susceptible	No mechanisms identified	Susceptible	No mechanisms identified	Susceptible	No mechanisms identified	Susceptible	No mechanisms identified	Susceptible	No mechanisms identified	First-line susceptible	Susceptible	No mechanisms identified	Susceptible	No mechanisms identified	Susceptible	No mechanisms identified
SRR34169599	ACT	2017	lineage2	No mechanisms identified	Susceptible	No mechanisms identified	Susceptible	No mechanisms identified	Susceptible	No mechanisms identified	Susceptible	No mechanisms identified	Susceptible	No mechanisms identified	Susceptible	No mechanisms identified	Susceptible	No mechanisms identified	Susceptible	No mechanisms identified	Susceptible	No mechanisms identified	First-line susceptible	Susceptible	No mechanisms identified	Susceptible	No mechanisms identified	Susceptible	No mechanisms identified
SRR22251710	NSW	2017	lineage1	No mechanisms identified	Susceptible	No mechanisms identified	Susceptible	No mechanisms identified	Susceptible	No mechanisms identified	Susceptible	No mechanisms identified	Susceptible	No mechanisms identified	Susceptible	No mechanisms identified	Susceptible	No mechanisms identified	Susceptible	No mechanisms identified	Susceptible	No mechanisms identified	First-line susceptible	Susceptible	No mechanisms identified	Susceptible	No mechanisms identified	Susceptible	No mechanisms identified
SRR22251815	NSW	2017	lineage3	No mechanisms identified	Susceptible	No mechanisms identified	Susceptible	No mechanisms identified	Susceptible	No mechanisms identified	Susceptible	No mechanisms identified	Susceptible	No mechanisms identified	Susceptible	No mechanisms identified	Susceptible	No mechanisms identified	Susceptible	No mechanisms identified	Susceptible	No mechanisms identified	First-line susceptible	Susceptible	No mechanisms identified	Susceptible	No mechanisms identified	Susceptible	No mechanisms identified
SRR22251804	NSW	2017	lineage1	No mechanisms identified	Susceptible	No mechanisms identified	Susceptible	No mechanisms identified	Susceptible	No mechanisms identified	Susceptible	No mechanisms identified	Susceptible	No mechanisms identified	Resistant	katG_p.Ser315Thr	Susceptible	No mechanisms identified	Susceptible	No mechanisms identified	Susceptible	No mechanisms identified	mono-resistant (HR-TB)	Susceptible	No mechanisms identified	Susceptible	No mechanisms identified	Susceptible	No mechanisms identified
SRR22251793	NSW	2017	lineage4	No mechanisms identified	Susceptible	No mechanisms identified	Susceptible	No mechanisms identified	Susceptible	No mechanisms identified	Susceptible	No mechanisms identified	Susceptible	No mechanisms identified	Susceptible	No mechanisms identified	Susceptible	No mechanisms identified	Susceptible	No mechanisms identified	Susceptible	No mechanisms identified	First-line susceptible	Susceptible	No mechanisms identified	Susceptible	No mechanisms identified	Susceptible	No mechanisms identified
SRR34169588	ACT	2017	lineage1	No mechanisms identified	Susceptible	No mechanisms identified	Susceptible	No mechanisms identified	Susceptible	No mechanisms identified	Susceptible	No mechanisms identified	Susceptible	No mechanisms identified	Susceptible	No mechanisms identified	Susceptible	No mechanisms identified	Susceptible	No mechanisms identified	Susceptible	No mechanisms identified	First-line susceptible	Susceptible	No mechanisms identified	Susceptible	No mechanisms identified	Susceptible	No mechanisms identified
SRR22251186	NSW	2017	lineage2	No mechanisms identified	Susceptible	No mechanisms identified	Susceptible	No mechanisms identified	Susceptible	No mechanisms identified	Susceptible	No mechanisms identified	Susceptible	No mechanisms identified	Susceptible	No mechanisms identified	Susceptible	No mechanisms identified	Susceptible	No mechanisms identified	Susceptible	No mechanisms identified	First-line susceptible	Susceptible	No mechanisms identified	Susceptible	No mechanisms identified	Susceptible	No mechanisms identified
SRR22251175	NSW	2017	lineage4	No mechanisms identified	Susceptible	No mechanisms identified	Susceptible	No mechanisms identified	Susceptible	No mechanisms identified	Susceptible	No mechanisms identified	Susceptible	No mechanisms identified	Susceptible	No mechanisms identified	Susceptible	No mechanisms identified	Susceptible	No mechanisms identified	Susceptible	No mechanisms identified	First-line susceptible	Susceptible	No mechanisms identified	Susceptible	No mechanisms identified	Susceptible	No mechanisms identified
SRR22251164	NSW	2017	lineage4	No mechanisms identified	Susceptible	No mechanisms identified	Susceptible	No mechanisms identified	Susceptible	No mechanisms identified	Susceptible	No mechanisms identified	Susceptible	No mechanisms identified	Susceptible	No mechanisms identified	Susceptible	No mechanisms identified	Susceptible	No mechanisms identified	Susceptible	No mechanisms identified	First-line susceptible	Susceptible	No mechanisms identified	Susceptible	No mechanisms identified	Susceptible	No mechanisms identified
SRR22251499	NSW	2017	lineage1	No mechanisms identified	Susceptible	No mechanisms identified	Susceptible	No mechanisms identified	Susceptible	No mechanisms identified	Susceptible	No mechanisms identified	Susceptible	No mechanisms identified	Susceptible	No mechanisms identified	Susceptible	No mechanisms identified	Susceptible	No mechanisms identified	Susceptible	No mechanisms identified	First-line susceptible	Susceptible	No mechanisms identified	Susceptible	No mechanisms identified	Susceptible	No mechanisms identified
SRR22251488	NSW	2017	lineage2	No mechanisms identified	Susceptible	No mechanisms identified	Susceptible	No mechanisms identified	Susceptible	No mechanisms identified	Susceptible	No mechanisms identified	Susceptible	No mechanisms identified	Susceptible	No mechanisms identified	Susceptible	No mechanisms identified	Susceptible	No mechanisms identified	Susceptible	No mechanisms identified	First-line susceptible	Susceptible	No mechanisms identified	Susceptible	No mechanisms identified	Susceptible	No mechanisms identified
SRR22251477	NSW	2017	lineage4	No mechanisms identified	Susceptible	No mechanisms identified	Susceptible	No mechanisms identified	Susceptible	No mechanisms identified	Susceptible	No mechanisms identified	Susceptible	No mechanisms identified	Susceptible	No mechanisms identified	Susceptible	No mechanisms identified	Susceptible	No mechanisms identified	Susceptible	No mechanisms identified	First-line susceptible	Susceptible	No mechanisms identified	Susceptible	No mechanisms identified	Susceptible	No mechanisms identified
SRR34169723	ACT	2017	lineage2	No mechanisms identified	Susceptible	No mechanisms identified	Susceptible	No mechanisms identified	Susceptible	No mechanisms identified	Susceptible	No mechanisms identified	Susceptible	No mechanisms identified	Susceptible	No mechanisms identified	Susceptible	No mechanisms identified	Susceptible	No mechanisms identified	Susceptible	No mechanisms identified	First-line susceptible	Susceptible	No mechanisms identified	Susceptible	No mechanisms identified	Susceptible	No mechanisms identified
SRR22251779	NSW	2017	lineage3	No mechanisms identified	Susceptible	No mechanisms identified	Susceptible	No mechanisms identified	Susceptible	No mechanisms identified	Susceptible	No mechanisms identified	Susceptible	No mechanisms identified	Susceptible	No mechanisms identified	Susceptible	No mechanisms identified	Susceptible	No mechanisms identified	Susceptible	No mechanisms identified	First-line susceptible	Susceptible	No mechanisms identified	Susceptible	No mechanisms identified	Susceptible	No mechanisms identified
SRR34169712	TAS	2017	lineage1	No mechanisms identified	Susceptible	No mechanisms identified	Susceptible	No mechanisms identified	Susceptible	No mechanisms identified	Susceptible	No mechanisms identified	Susceptible	No mechanisms identified	Susceptible	No mechanisms identified	Susceptible	No mechanisms identified	Susceptible	No mechanisms identified	Susceptible	No mechanisms identified	First-line susceptible	Susceptible	No mechanisms identified	Susceptible	No mechanisms identified	Susceptible	No mechanisms identified
SRR34169701	ACT	2017	lineage4	No mechanisms identified	Susceptible	No mechanisms identified	Susceptible	No mechanisms identified	Susceptible	No mechanisms identified	Susceptible	No mechanisms identified	Susceptible	No mechanisms identified	Resistant	katG_p.Ser315Thr	Susceptible	No mechanisms identified	Susceptible	No mechanisms identified	Susceptible	No mechanisms identified	mono-resistant (HR-TB)	Susceptible	No mechanisms identified	Susceptible	No mechanisms identified	Resistant	gid_p.Trp123*;rpsL_p.Lys88Arg
SRR22251768	NSW	2017	lineage1	No mechanisms identified	Susceptible	No mechanisms identified	Susceptible	No mechanisms identified	Susceptible	No mechanisms identified	Susceptible	No mechanisms identified	Susceptible	No mechanisms identified	Susceptible	No mechanisms identified	Susceptible	No mechanisms identified	Susceptible	No mechanisms identified	Susceptible	No mechanisms identified	First-line susceptible	Susceptible	No mechanisms identified	Susceptible	No mechanisms identified	Susceptible	No mechanisms identified
SRR22251757	NSW	2017	lineage2	No mechanisms identified	Susceptible	No mechanisms identified	Susceptible	No mechanisms identified	Susceptible	No mechanisms identified	Susceptible	No mechanisms identified	Susceptible	No mechanisms identified	Low-level resistant	inhA_c.-777C>T	Susceptible	No mechanisms identified	Susceptible	No mechanisms identified	Susceptible	No mechanisms identified	mono-resistant (HR-TB)	Susceptible	No mechanisms identified	Susceptible	No mechanisms identified	Resistant	rpsL_p.Lys43Arg
SRR22251465	NSW	2017	lineage1	No mechanisms identified	Susceptible	No mechanisms identified	Susceptible	No mechanisms identified	Susceptible	No mechanisms identified	Susceptible	No mechanisms identified	Susceptible	No mechanisms identified	Susceptible	No mechanisms identified	Susceptible	No mechanisms identified	Susceptible	No mechanisms identified	Susceptible	No mechanisms identified	First-line susceptible	Susceptible	No mechanisms identified	Susceptible	No mechanisms identified	Susceptible	No mechanisms identified
SRR22251454	NSW	2017	lineage4	No mechanisms identified	Susceptible	No mechanisms identified	Susceptible	No mechanisms identified	Susceptible	No mechanisms identified	Susceptible	No mechanisms identified	Resistant	embB_p.Met306Ile	Resistant	katG_p.Ser315Thr	Susceptible	No mechanisms identified	Susceptible	No mechanisms identified	Susceptible	No mechanisms identified	poly-resistant (HR-TB)	Susceptible	No mechanisms identified	Susceptible	No mechanisms identified	Susceptible	No mechanisms identified
SRR22251443	NSW	2017	lineage4	No mechanisms identified	Susceptible	No mechanisms identified	Susceptible	No mechanisms identified	Susceptible	No mechanisms identified	Susceptible	No mechanisms identified	Susceptible	No mechanisms identified	Susceptible	No mechanisms identified	Susceptible	No mechanisms identified	Susceptible	No mechanisms identified	Susceptible	No mechanisms identified	First-line susceptible	Susceptible	No mechanisms identified	Susceptible	No mechanisms identified	Susceptible	No mechanisms identified
SRR22251745	NSW	2017	lineage2	No mechanisms identified	Susceptible	No mechanisms identified	Susceptible	No mechanisms identified	Susceptible	No mechanisms identified	Susceptible	No mechanisms identified	Susceptible	No mechanisms identified	Susceptible	No mechanisms identified	Susceptible	No mechanisms identified	Susceptible	No mechanisms identified	Susceptible	No mechanisms identified	First-line susceptible	Susceptible	No mechanisms identified	Susceptible	No mechanisms identified	Susceptible	No mechanisms identified
SRR22251733	NSW	2017	lineage1	No mechanisms identified	Susceptible	No mechanisms identified	Susceptible	No mechanisms identified	Susceptible	No mechanisms identified	Susceptible	No mechanisms identified	Susceptible	No mechanisms identified	Susceptible	No mechanisms identified	Susceptible	No mechanisms identified	Susceptible	No mechanisms identified	Susceptible	No mechanisms identified	First-line susceptible	Susceptible	No mechanisms identified	Susceptible	No mechanisms identified	Susceptible	No mechanisms identified
SRR22251441	NSW	2017	lineage4	No mechanisms identified	Susceptible	No mechanisms identified	Susceptible	No mechanisms identified	Susceptible	No mechanisms identified	Susceptible	No mechanisms identified	Susceptible	No mechanisms identified	Susceptible	No mechanisms identified	Susceptible	No mechanisms identified	Susceptible	No mechanisms identified	Susceptible	No mechanisms identified	First-line susceptible	Susceptible	No mechanisms identified	Susceptible	No mechanisms identified	Susceptible	No mechanisms identified
SRR22251430	NSW	2017	lineage1	No mechanisms identified	Susceptible	No mechanisms identified	Susceptible	No mechanisms identified	Susceptible	No mechanisms identified	Susceptible	No mechanisms identified	Susceptible	No mechanisms identified	Susceptible	No mechanisms identified	Susceptible	No mechanisms identified	Susceptible	No mechanisms identified	Susceptible	No mechanisms identified	First-line susceptible	Susceptible	No mechanisms identified	Susceptible	No mechanisms identified	Susceptible	No mechanisms identified
SRR22251419	NSW	2017	lineage4	No mechanisms identified	Susceptible	No mechanisms identified	Susceptible	No mechanisms identified	Susceptible	No mechanisms identified	Susceptible	No mechanisms identified	Susceptible	No mechanisms identified	Susceptible	No mechanisms identified	Susceptible	No mechanisms identified	Susceptible	No mechanisms identified	Susceptible	No mechanisms identified	First-line susceptible	Susceptible	No mechanisms identified	Susceptible	No mechanisms identified	Susceptible	No mechanisms identified
SRR22251411	NSW	2017	lineage2	No mechanisms identified	Susceptible	No mechanisms identified	Susceptible	No mechanisms identified	Susceptible	No mechanisms identified	Susceptible	No mechanisms identified	Susceptible	No mechanisms identified	Susceptible	No mechanisms identified	Susceptible	No mechanisms identified	Susceptible	No mechanisms identified	Susceptible	No mechanisms identified	First-line susceptible	Susceptible	No mechanisms identified	Susceptible	No mechanisms identified	Susceptible	No mechanisms identified
SRR22251703	NSW	2017	lineage4	No mechanisms identified	Susceptible	No mechanisms identified	Susceptible	No mechanisms identified	Susceptible	No mechanisms identified	Susceptible	No mechanisms identified	Susceptible	No mechanisms identified	Susceptible	No mechanisms identified	Susceptible	No mechanisms identified	Susceptible	No mechanisms identified	Susceptible	No mechanisms identified	First-line susceptible	Susceptible	No mechanisms identified	Susceptible	No mechanisms identified	Susceptible	No mechanisms identified
SRR22251702	NSW	2017	lineage1	No mechanisms identified	Susceptible	No mechanisms identified	Susceptible	No mechanisms identified	Susceptible	No mechanisms identified	Susceptible	No mechanisms identified	Susceptible	No mechanisms identified	Susceptible	No mechanisms identified	Susceptible	No mechanisms identified	Susceptible	No mechanisms identified	Susceptible	No mechanisms identified	First-line susceptible	Susceptible	No mechanisms identified	Susceptible	No mechanisms identified	Susceptible	No mechanisms identified
SRR22251701	NSW	2017	lineage4	No mechanisms identified	Susceptible	No mechanisms identified	Susceptible	No mechanisms identified	Susceptible	No mechanisms identified	Susceptible	No mechanisms identified	Susceptible	No mechanisms identified	Susceptible	No mechanisms identified	Susceptible	No mechanisms identified	Susceptible	No mechanisms identified	Susceptible	No mechanisms identified	First-line susceptible	Susceptible	No mechanisms identified	Susceptible	No mechanisms identified	Susceptible	No mechanisms identified
SRR22251700	NSW	2017	lineage2	No mechanisms identified	Susceptible	No mechanisms identified	Susceptible	No mechanisms identified	Susceptible	No mechanisms identified	Susceptible	No mechanisms identified	Susceptible	No mechanisms identified	Low-level resistant	inhA_c.-777C>T	Susceptible	No mechanisms identified	Susceptible	No mechanisms identified	Susceptible	No mechanisms identified	MDR-TB	Susceptible	No mechanisms identified	Resistant	rpoB_p.Ser450Leu	Resistant	rpsL_p.Lys43Arg
SRR22251699	NSW	2017	lineage2	No mechanisms identified	Susceptible	No mechanisms identified	Susceptible	No mechanisms identified	Susceptible	No mechanisms identified	Susceptible	No mechanisms identified	Susceptible	No mechanisms identified	Susceptible	No mechanisms identified	Susceptible	No mechanisms identified	Susceptible	No mechanisms identified	Susceptible	No mechanisms identified	First-line susceptible	Susceptible	No mechanisms identified	Susceptible	No mechanisms identified	Resistant	rpsL_p.Lys43Arg
SRR22251159	NSW	2017	lineage2	No mechanisms identified	Resistant	Rv0678_p.Leu117Arg	Susceptible	No mechanisms identified	Resistant	Rv0678_p.Leu117Arg	Susceptible	No mechanisms identified	Susceptible	No mechanisms identified	Susceptible	No mechanisms identified	Susceptible	No mechanisms identified	Susceptible	No mechanisms identified	Susceptible	No mechanisms identified	First-line susceptible	Susceptible	No mechanisms identified	Susceptible	No mechanisms identified	Susceptible	No mechanisms identified
SRR22251158	NSW	2017	lineage4	No mechanisms identified	Susceptible	No mechanisms identified	Susceptible	No mechanisms identified	Susceptible	No mechanisms identified	Susceptible	No mechanisms identified	Susceptible	No mechanisms identified	Susceptible	No mechanisms identified	Susceptible	No mechanisms identified	Susceptible	No mechanisms identified	Susceptible	No mechanisms identified	First-line susceptible	Susceptible	No mechanisms identified	Susceptible	No mechanisms identified	Susceptible	No mechanisms identified
SRR22251157	NSW	2017	lineage1	No mechanisms identified	Susceptible	No mechanisms identified	Susceptible	No mechanisms identified	Susceptible	No mechanisms identified	Susceptible	No mechanisms identified	Susceptible	No mechanisms identified	Low-level resistant	inhA_c.-777C>T	Susceptible	No mechanisms identified	Susceptible	No mechanisms identified	Susceptible	No mechanisms identified	mono-resistant (HR-TB)	Susceptible	No mechanisms identified	Susceptible	No mechanisms identified	Susceptible	No mechanisms identified
SRR22251155	NSW	2017	lineage4	No mechanisms identified	Susceptible	No mechanisms identified	Susceptible	No mechanisms identified	Susceptible	No mechanisms identified	Susceptible	No mechanisms identified	Resistant	embB_p.Met306Val	Susceptible	No mechanisms identified	Susceptible	No mechanisms identified	Susceptible	No mechanisms identified	Susceptible	No mechanisms identified	poly-resistant (RR-TB)	Susceptible	No mechanisms identified	Resistant	rpoB_p.Ser450Leu	Resistant	rpsL_p.Lys43Arg
SRR22251154	NSW	2017	lineage4	No mechanisms identified	Susceptible	No mechanisms identified	Susceptible	No mechanisms identified	Susceptible	No mechanisms identified	Susceptible	No mechanisms identified	Susceptible	No mechanisms identified	Susceptible	No mechanisms identified	Susceptible	No mechanisms identified	Susceptible	No mechanisms identified	Susceptible	No mechanisms identified	First-line susceptible	Susceptible	No mechanisms identified	Susceptible	No mechanisms identified	Susceptible	No mechanisms identified
SRR22251152	NSW	2017	lineage2	No mechanisms identified	Susceptible	No mechanisms identified	Susceptible	No mechanisms identified	Susceptible	No mechanisms identified	Susceptible	No mechanisms identified	Resistant	embB_p.Met306Val	Resistant	katG_p.Ser315Thr	Susceptible	No mechanisms identified	Susceptible	No mechanisms identified	Susceptible	No mechanisms identified	MDR-TB	Resistant	pncA_p.Pro54Ser	Resistant	rpoB_p.Ser450Leu	Resistant	rpsL_p.Lys43Arg
SRR22251149	NSW	2017	lineage2	No mechanisms identified	Susceptible	No mechanisms identified	Susceptible	No mechanisms identified	Susceptible	No mechanisms identified	Susceptible	No mechanisms identified	Susceptible	No mechanisms identified	Resistant	katG_p.Ser315Thr	Susceptible	No mechanisms identified	Susceptible	No mechanisms identified	Susceptible	No mechanisms identified	mono-resistant (HR-TB)	Susceptible	No mechanisms identified	Susceptible	No mechanisms identified	Resistant	rpsL_p.Lys43Arg
SRR22251147	NSW	2017	lineage2	No mechanisms identified	Susceptible	No mechanisms identified	Susceptible	No mechanisms identified	Susceptible	No mechanisms identified	Susceptible	No mechanisms identified	Susceptible	No mechanisms identified	Susceptible	No mechanisms identified	Susceptible	No mechanisms identified	Susceptible	No mechanisms identified	Susceptible	No mechanisms identified	First-line susceptible	Susceptible	No mechanisms identified	Susceptible	No mechanisms identified	Susceptible	No mechanisms identified
SRR22251146	NSW	2017	lineage4	rrs_n.1484G>T	Susceptible	No mechanisms identified	Resistant	rrs_n.1484G>T	Susceptible	No mechanisms identified	Susceptible	No mechanisms identified	Susceptible	No mechanisms identified	Susceptible	No mechanisms identified	Resistant	rrs_n.1484G>T	Susceptible	No mechanisms identified	Susceptible	No mechanisms identified	mono-resistant (RR-TB)	Susceptible	No mechanisms identified	Resistant	rpoB_p.Ser441Ala	Susceptible	No mechanisms identified
SRR34169690	ACT	2017	lineage1	No mechanisms identified	Susceptible	No mechanisms identified	Susceptible	No mechanisms identified	Susceptible	No mechanisms identified	Susceptible	No mechanisms identified	Susceptible	No mechanisms identified	Susceptible	No mechanisms identified	Susceptible	No mechanisms identified	Susceptible	No mechanisms identified	Susceptible	No mechanisms identified	First-line susceptible	Susceptible	No mechanisms identified	Susceptible	No mechanisms identified	Susceptible	No mechanisms identified
SRR22251145	NSW	2017	lineage3	No mechanisms identified	Susceptible	No mechanisms identified	Susceptible	No mechanisms identified	Susceptible	No mechanisms identified	Susceptible	No mechanisms identified	Susceptible	No mechanisms identified	Susceptible	No mechanisms identified	Susceptible	No mechanisms identified	Susceptible	No mechanisms identified	Susceptible	No mechanisms identified	First-line susceptible	Susceptible	No mechanisms identified	Susceptible	No mechanisms identified	Susceptible	No mechanisms identified
SRR22251144	NSW	2017	lineage1	No mechanisms identified	Susceptible	No mechanisms identified	Susceptible	No mechanisms identified	Susceptible	No mechanisms identified	Susceptible	No mechanisms identified	Susceptible	No mechanisms identified	Susceptible	No mechanisms identified	Susceptible	No mechanisms identified	Susceptible	No mechanisms identified	Susceptible	No mechanisms identified	First-line susceptible	Susceptible	No mechanisms identified	Susceptible	No mechanisms identified	Susceptible	No mechanisms identified
SRR22251143	NSW	2017	lineage1	No mechanisms identified	Susceptible	No mechanisms identified	Susceptible	No mechanisms identified	Susceptible	No mechanisms identified	Susceptible	No mechanisms identified	Susceptible	No mechanisms identified	Susceptible	No mechanisms identified	Susceptible	No mechanisms identified	Susceptible	No mechanisms identified	Susceptible	No mechanisms identified	First-line susceptible	Susceptible	No mechanisms identified	Susceptible	No mechanisms identified	Susceptible	No mechanisms identified
SRR22251142	NSW	2017	lineage1	No mechanisms identified	Susceptible	No mechanisms identified	Susceptible	No mechanisms identified	Susceptible	No mechanisms identified	Susceptible	No mechanisms identified	Susceptible	No mechanisms identified	Susceptible	No mechanisms identified	Susceptible	No mechanisms identified	Susceptible	No mechanisms identified	Susceptible	No mechanisms identified	First-line susceptible	Susceptible	No mechanisms identified	Susceptible	No mechanisms identified	Resistant	rrs_n.514A>C
SRR22251140	NSW	2017	lineage3	No mechanisms identified	Susceptible	No mechanisms identified	Susceptible	No mechanisms identified	Susceptible	No mechanisms identified	Susceptible	No mechanisms identified	Susceptible	No mechanisms identified	Susceptible	No mechanisms identified	Susceptible	No mechanisms identified	Susceptible	No mechanisms identified	Susceptible	No mechanisms identified	First-line susceptible	Susceptible	No mechanisms identified	Susceptible	No mechanisms identified	Susceptible	No mechanisms identified
SRR22251137	NSW	2017	lineage2	No mechanisms identified	Susceptible	No mechanisms identified	Susceptible	No mechanisms identified	Susceptible	No mechanisms identified	Susceptible	No mechanisms identified	Susceptible	No mechanisms identified	Resistant	katG_p.Ser315Thr	Susceptible	No mechanisms identified	Susceptible	No mechanisms identified	Susceptible	No mechanisms identified	mono-resistant (HR-TB)	Susceptible	No mechanisms identified	Susceptible	No mechanisms identified	Resistant	rpsL_p.Lys88Arg
SRR34169639	ACT	2017	lineage1	No mechanisms identified	Susceptible	No mechanisms identified	Susceptible	No mechanisms identified	Susceptible	No mechanisms identified	Susceptible	No mechanisms identified	Susceptible	No mechanisms identified	Susceptible	No mechanisms identified	Susceptible	No mechanisms identified	Susceptible	No mechanisms identified	Susceptible	No mechanisms identified	First-line susceptible	Susceptible	No mechanisms identified	Susceptible	No mechanisms identified	Susceptible	No mechanisms identified
SRR22251136	NSW	2017	lineage2	No mechanisms identified	Susceptible	No mechanisms identified	Susceptible	No mechanisms identified	Susceptible	No mechanisms identified	Susceptible	No mechanisms identified	Susceptible	No mechanisms identified	Susceptible	No mechanisms identified	Susceptible	No mechanisms identified	Susceptible	No mechanisms identified	Susceptible	No mechanisms identified	First-line susceptible	Susceptible	No mechanisms identified	Susceptible	No mechanisms identified	Susceptible	No mechanisms identified
SRR22251134	NSW	2017	lineage4	No mechanisms identified	Susceptible	No mechanisms identified	Susceptible	No mechanisms identified	Susceptible	No mechanisms identified	Susceptible	No mechanisms identified	Susceptible	No mechanisms identified	Susceptible	No mechanisms identified	Susceptible	No mechanisms identified	Susceptible	No mechanisms identified	Susceptible	No mechanisms identified	First-line susceptible	Susceptible	No mechanisms identified	Susceptible	No mechanisms identified	Susceptible	No mechanisms identified
SRR22251133	NSW	2017	lineage1	No mechanisms identified	Susceptible	No mechanisms identified	Susceptible	No mechanisms identified	Susceptible	No mechanisms identified	Susceptible	No mechanisms identified	Susceptible	No mechanisms identified	Susceptible	No mechanisms identified	Susceptible	No mechanisms identified	Susceptible	No mechanisms identified	Susceptible	No mechanisms identified	First-line susceptible	Susceptible	No mechanisms identified	Susceptible	No mechanisms identified	Susceptible	No mechanisms identified
SRR22251131	NSW	2017	lineage3	No mechanisms identified	Susceptible	No mechanisms identified	Susceptible	No mechanisms identified	Susceptible	No mechanisms identified	Susceptible	No mechanisms identified	Susceptible	No mechanisms identified	Susceptible	No mechanisms identified	Susceptible	No mechanisms identified	Susceptible	No mechanisms identified	Susceptible	No mechanisms identified	First-line susceptible	Susceptible	No mechanisms identified	Susceptible	No mechanisms identified	Susceptible	No mechanisms identified
SRR22251130	NSW	2017	lineage1	No mechanisms identified	Susceptible	No mechanisms identified	Susceptible	No mechanisms identified	Susceptible	No mechanisms identified	Susceptible	No mechanisms identified	Susceptible	No mechanisms identified	Susceptible	No mechanisms identified	Susceptible	No mechanisms identified	Susceptible	No mechanisms identified	Susceptible	No mechanisms identified	First-line susceptible	Susceptible	No mechanisms identified	Susceptible	No mechanisms identified	Susceptible	No mechanisms identified
SRR22251129	NSW	2017	lineage1	No mechanisms identified	Susceptible	No mechanisms identified	Susceptible	No mechanisms identified	Susceptible	No mechanisms identified	Susceptible	No mechanisms identified	Susceptible	No mechanisms identified	Low-level resistant	inhA_c.-777C>T	Susceptible	No mechanisms identified	Susceptible	No mechanisms identified	Susceptible	No mechanisms identified	mono-resistant (HR-TB)	Susceptible	No mechanisms identified	Susceptible	No mechanisms identified	Susceptible	No mechanisms identified
SRR22251383	NSW	2017	lineage4	No mechanisms identified	Susceptible	No mechanisms identified	Susceptible	No mechanisms identified	Susceptible	No mechanisms identified	Susceptible	No mechanisms identified	Susceptible	No mechanisms identified	Susceptible	No mechanisms identified	Susceptible	No mechanisms identified	Susceptible	No mechanisms identified	Susceptible	No mechanisms identified	First-line susceptible	Susceptible	No mechanisms identified	Susceptible	No mechanisms identified	Susceptible	No mechanisms identified
SRR22251381	NSW	2017	lineage1	No mechanisms identified	Susceptible	No mechanisms identified	Susceptible	No mechanisms identified	Susceptible	No mechanisms identified	Susceptible	No mechanisms identified	Susceptible	No mechanisms identified	Susceptible	No mechanisms identified	Susceptible	No mechanisms identified	Susceptible	No mechanisms identified	Susceptible	No mechanisms identified	First-line susceptible	Susceptible	No mechanisms identified	Susceptible	No mechanisms identified	Susceptible	No mechanisms identified
SRR22251380	NSW	2017	lineage1	No mechanisms identified	Susceptible	No mechanisms identified	Susceptible	No mechanisms identified	Susceptible	No mechanisms identified	Susceptible	No mechanisms identified	Susceptible	No mechanisms identified	Susceptible	No mechanisms identified	Susceptible	No mechanisms identified	Susceptible	No mechanisms identified	Susceptible	No mechanisms identified	First-line susceptible	Susceptible	No mechanisms identified	Susceptible	No mechanisms identified	Susceptible	No mechanisms identified
SRR22251379	NSW	2017	lineage4	No mechanisms identified	Susceptible	No mechanisms identified	Susceptible	No mechanisms identified	Susceptible	No mechanisms identified	Susceptible	No mechanisms identified	Susceptible	No mechanisms identified	Susceptible	No mechanisms identified	Susceptible	No mechanisms identified	Susceptible	No mechanisms identified	Susceptible	No mechanisms identified	First-line susceptible	Susceptible	No mechanisms identified	Susceptible	No mechanisms identified	Susceptible	No mechanisms identified
SRR22251378	NSW	2017	lineage1	No mechanisms identified	Susceptible	No mechanisms identified	Susceptible	No mechanisms identified	Susceptible	No mechanisms identified	Susceptible	No mechanisms identified	Susceptible	No mechanisms identified	Susceptible	No mechanisms identified	Susceptible	No mechanisms identified	Susceptible	No mechanisms identified	Susceptible	No mechanisms identified	First-line susceptible	Susceptible	No mechanisms identified	Susceptible	No mechanisms identified	Susceptible	No mechanisms identified
SRR22251376	NSW	2017	lineage1	No mechanisms identified	Susceptible	No mechanisms identified	Susceptible	No mechanisms identified	Susceptible	No mechanisms identified	Susceptible	No mechanisms identified	Susceptible	No mechanisms identified	Resistant	katG_p.Ser315Thr	Susceptible	No mechanisms identified	Susceptible	No mechanisms identified	Susceptible	No mechanisms identified	mono-resistant (HR-TB)	Susceptible	No mechanisms identified	Susceptible	No mechanisms identified	Susceptible	No mechanisms identified
SRR22251375	NSW	2017	lineage4	No mechanisms identified	Susceptible	No mechanisms identified	Susceptible	No mechanisms identified	Susceptible	No mechanisms identified	Susceptible	No mechanisms identified	Susceptible	No mechanisms identified	Low-level resistant	inhA_c.-777C>T	Susceptible	No mechanisms identified	Susceptible	No mechanisms identified	Susceptible	No mechanisms identified	mono-resistant (HR-TB)	Susceptible	No mechanisms identified	Susceptible	No mechanisms identified	Resistant	gid_LoF
SRR22251374	NSW	2017	lineage1	No mechanisms identified	Susceptible	No mechanisms identified	Susceptible	No mechanisms identified	Susceptible	No mechanisms identified	Susceptible	No mechanisms identified	Susceptible	No mechanisms identified	Susceptible	No mechanisms identified	Susceptible	No mechanisms identified	Susceptible	No mechanisms identified	Susceptible	No mechanisms identified	First-line susceptible	Susceptible	No mechanisms identified	Susceptible	No mechanisms identified	Susceptible	No mechanisms identified
SRR22251372	NSW	2017	lineage2	No mechanisms identified	Susceptible	No mechanisms identified	Susceptible	No mechanisms identified	Susceptible	No mechanisms identified	Susceptible	No mechanisms identified	Susceptible	No mechanisms identified	Susceptible	No mechanisms identified	Susceptible	No mechanisms identified	Susceptible	No mechanisms identified	Susceptible	No mechanisms identified	First-line susceptible	Susceptible	No mechanisms identified	Susceptible	No mechanisms identified	Susceptible	No mechanisms identified
SRR22251371	NSW	2017	lineage2	No mechanisms identified	Susceptible	No mechanisms identified	Susceptible	No mechanisms identified	Susceptible	No mechanisms identified	Susceptible	No mechanisms identified	Susceptible	No mechanisms identified	Susceptible	No mechanisms identified	Susceptible	No mechanisms identified	Susceptible	No mechanisms identified	Susceptible	No mechanisms identified	First-line susceptible	Susceptible	No mechanisms identified	Susceptible	No mechanisms identified	Resistant	rpsL_p.Lys88Arg
SRR22251370	NSW	2017	lineage4	No mechanisms identified	Susceptible	No mechanisms identified	Susceptible	No mechanisms identified	Susceptible	No mechanisms identified	Susceptible	No mechanisms identified	Susceptible	No mechanisms identified	Susceptible	No mechanisms identified	Susceptible	No mechanisms identified	Susceptible	No mechanisms identified	Susceptible	No mechanisms identified	First-line susceptible	Susceptible	No mechanisms identified	Susceptible	No mechanisms identified	Susceptible	No mechanisms identified
SRR22251369	NSW	2017	lineage1	No mechanisms identified	Susceptible	No mechanisms identified	Susceptible	No mechanisms identified	Susceptible	No mechanisms identified	Susceptible	No mechanisms identified	Susceptible	No mechanisms identified	Susceptible	No mechanisms identified	Susceptible	No mechanisms identified	Susceptible	No mechanisms identified	Susceptible	No mechanisms identified	First-line susceptible	Susceptible	No mechanisms identified	Susceptible	No mechanisms identified	Susceptible	No mechanisms identified
SRR22251359	NSW	2017	lineage1	No mechanisms identified	Susceptible	No mechanisms identified	Susceptible	No mechanisms identified	Susceptible	No mechanisms identified	Susceptible	No mechanisms identified	Susceptible	No mechanisms identified	Susceptible	No mechanisms identified	Susceptible	No mechanisms identified	Susceptible	No mechanisms identified	Susceptible	No mechanisms identified	First-line susceptible	Susceptible	No mechanisms identified	Susceptible	No mechanisms identified	Susceptible	No mechanisms identified
SRR22251358	NSW	2017	lineage1	No mechanisms identified	Susceptible	No mechanisms identified	Susceptible	No mechanisms identified	Susceptible	No mechanisms identified	Susceptible	No mechanisms identified	Susceptible	No mechanisms identified	Susceptible	No mechanisms identified	Susceptible	No mechanisms identified	Susceptible	No mechanisms identified	Susceptible	No mechanisms identified	First-line susceptible	Susceptible	No mechanisms identified	Susceptible	No mechanisms identified	Susceptible	No mechanisms identified
SRR22251357	NSW	2017	lineage1	No mechanisms identified	Susceptible	No mechanisms identified	Susceptible	No mechanisms identified	Susceptible	No mechanisms identified	Susceptible	No mechanisms identified	Susceptible	No mechanisms identified	Susceptible	No mechanisms identified	Susceptible	No mechanisms identified	Susceptible	No mechanisms identified	Susceptible	No mechanisms identified	First-line susceptible	Susceptible	No mechanisms identified	Susceptible	No mechanisms identified	Susceptible	No mechanisms identified
SRR22251356	NSW	2017	lineage1	No mechanisms identified	Susceptible	No mechanisms identified	Susceptible	No mechanisms identified	Susceptible	No mechanisms identified	Susceptible	No mechanisms identified	Susceptible	No mechanisms identified	Resistant	katG_p.Ser315Thr	Susceptible	No mechanisms identified	Susceptible	No mechanisms identified	Susceptible	No mechanisms identified	mono-resistant (HR-TB)	Susceptible	No mechanisms identified	Susceptible	No mechanisms identified	Susceptible	No mechanisms identified
SRR22251355	NSW	2017	lineage1	No mechanisms identified	Susceptible	No mechanisms identified	Susceptible	No mechanisms identified	Susceptible	No mechanisms identified	Susceptible	No mechanisms identified	Susceptible	No mechanisms identified	Susceptible	No mechanisms identified	Susceptible	No mechanisms identified	Susceptible	No mechanisms identified	Susceptible	No mechanisms identified	First-line susceptible	Susceptible	No mechanisms identified	Susceptible	No mechanisms identified	Susceptible	No mechanisms identified
SRR22251354	NSW	2017	lineage4	No mechanisms identified	Susceptible	No mechanisms identified	Susceptible	No mechanisms identified	Susceptible	No mechanisms identified	Susceptible	No mechanisms identified	Susceptible	No mechanisms identified	Susceptible	No mechanisms identified	Susceptible	No mechanisms identified	Susceptible	No mechanisms identified	Susceptible	No mechanisms identified	First-line susceptible	Susceptible	No mechanisms identified	Susceptible	No mechanisms identified	Susceptible	No mechanisms identified
SRR22251353	NSW	2017	lineage4	No mechanisms identified	Susceptible	No mechanisms identified	Susceptible	No mechanisms identified	Susceptible	No mechanisms identified	Susceptible	No mechanisms identified	Susceptible	No mechanisms identified	Susceptible	No mechanisms identified	Susceptible	No mechanisms identified	Susceptible	No mechanisms identified	Susceptible	No mechanisms identified	First-line susceptible	Susceptible	No mechanisms identified	Susceptible	No mechanisms identified	Susceptible	No mechanisms identified
SRR22251352	NSW	2017	lineage2	No mechanisms identified	Susceptible	No mechanisms identified	Susceptible	No mechanisms identified	Susceptible	No mechanisms identified	Susceptible	No mechanisms identified	Susceptible	No mechanisms identified	Susceptible	No mechanisms identified	Susceptible	No mechanisms identified	Susceptible	No mechanisms identified	Susceptible	No mechanisms identified	First-line susceptible	Susceptible	No mechanisms identified	Susceptible	No mechanisms identified	Susceptible	No mechanisms identified
SRR22251697	NSW	2017	lineage4	No mechanisms identified	Susceptible	No mechanisms identified	Susceptible	No mechanisms identified	Susceptible	No mechanisms identified	Susceptible	No mechanisms identified	Susceptible	No mechanisms identified	Susceptible	No mechanisms identified	Susceptible	No mechanisms identified	Susceptible	No mechanisms identified	Susceptible	No mechanisms identified	First-line susceptible	Susceptible	No mechanisms identified	Susceptible	No mechanisms identified	Susceptible	No mechanisms identified
SRR22251696	NSW	2017	lineage3	No mechanisms identified	Susceptible	No mechanisms identified	Susceptible	No mechanisms identified	Susceptible	No mechanisms identified	Susceptible	No mechanisms identified	Susceptible	No mechanisms identified	Susceptible	No mechanisms identified	Susceptible	No mechanisms identified	Susceptible	No mechanisms identified	Susceptible	No mechanisms identified	First-line susceptible	Susceptible	No mechanisms identified	Susceptible	No mechanisms identified	Susceptible	No mechanisms identified
SRR34169638	ACT	2017	lineage1	No mechanisms identified	Susceptible	No mechanisms identified	Susceptible	No mechanisms identified	Susceptible	No mechanisms identified	Susceptible	No mechanisms identified	Susceptible	No mechanisms identified	Susceptible	No mechanisms identified	Susceptible	No mechanisms identified	Susceptible	No mechanisms identified	Susceptible	No mechanisms identified	First-line susceptible	Susceptible	No mechanisms identified	Susceptible	No mechanisms identified	Susceptible	No mechanisms identified
SRR22251695	NSW	2017	lineage1	No mechanisms identified	Susceptible	No mechanisms identified	Susceptible	No mechanisms identified	Susceptible	No mechanisms identified	Susceptible	No mechanisms identified	Susceptible	No mechanisms identified	Resistant	katG_p.Ser315Thr	Susceptible	No mechanisms identified	Susceptible	No mechanisms identified	Susceptible	No mechanisms identified	mono-resistant (HR-TB)	Susceptible	No mechanisms identified	Susceptible	No mechanisms identified	Susceptible	No mechanisms identified
SRR22251694	NSW	2017	lineage2	No mechanisms identified	Susceptible	No mechanisms identified	Susceptible	No mechanisms identified	Susceptible	No mechanisms identified	Susceptible	No mechanisms identified	Susceptible	No mechanisms identified	Low-level resistant	inhA_c.-777C>T	Susceptible	No mechanisms identified	Susceptible	No mechanisms identified	Susceptible	No mechanisms identified	mono-resistant (HR-TB)	Susceptible	No mechanisms identified	Susceptible	No mechanisms identified	Resistant	rrs_n.514A>C
SRR22251693	NSW	2017	lineage2	No mechanisms identified	Susceptible	No mechanisms identified	Susceptible	No mechanisms identified	Susceptible	No mechanisms identified	Susceptible	No mechanisms identified	Susceptible	No mechanisms identified	Susceptible	No mechanisms identified	Susceptible	No mechanisms identified	Susceptible	No mechanisms identified	Susceptible	No mechanisms identified	First-line susceptible	Susceptible	No mechanisms identified	Susceptible	No mechanisms identified	Susceptible	No mechanisms identified
SRR22251692	NSW	2017	lineage4	No mechanisms identified	Susceptible	No mechanisms identified	Susceptible	No mechanisms identified	Susceptible	No mechanisms identified	Susceptible	No mechanisms identified	Susceptible	No mechanisms identified	Susceptible	No mechanisms identified	Susceptible	No mechanisms identified	Susceptible	No mechanisms identified	Susceptible	No mechanisms identified	First-line susceptible	Susceptible	No mechanisms identified	Susceptible	No mechanisms identified	Susceptible	No mechanisms identified
SRR22251691	NSW	2017	lineage1	No mechanisms identified	Susceptible	No mechanisms identified	Susceptible	No mechanisms identified	Susceptible	No mechanisms identified	Susceptible	No mechanisms identified	Susceptible	No mechanisms identified	Susceptible	No mechanisms identified	Susceptible	No mechanisms identified	Susceptible	No mechanisms identified	Susceptible	No mechanisms identified	First-line susceptible	Susceptible	No mechanisms identified	Susceptible	No mechanisms identified	Susceptible	No mechanisms identified
SRR22251690	NSW	2017	lineage2	No mechanisms identified	Susceptible	No mechanisms identified	Susceptible	No mechanisms identified	Susceptible	No mechanisms identified	Susceptible	No mechanisms identified	Susceptible	No mechanisms identified	Susceptible	No mechanisms identified	Susceptible	No mechanisms identified	Susceptible	No mechanisms identified	Susceptible	No mechanisms identified	First-line susceptible	Susceptible	No mechanisms identified	Susceptible	No mechanisms identified	Susceptible	No mechanisms identified
SRR22251689	NSW	2017	lineage4	No mechanisms identified	Susceptible	No mechanisms identified	Susceptible	No mechanisms identified	Susceptible	No mechanisms identified	Susceptible	No mechanisms identified	Susceptible	No mechanisms identified	Susceptible	No mechanisms identified	Susceptible	No mechanisms identified	Susceptible	No mechanisms identified	Susceptible	No mechanisms identified	First-line susceptible	Susceptible	No mechanisms identified	Susceptible	No mechanisms identified	Susceptible	No mechanisms identified
SRR22251688	NSW	2017	lineage4	No mechanisms identified	Susceptible	No mechanisms identified	Susceptible	No mechanisms identified	Susceptible	No mechanisms identified	Susceptible	No mechanisms identified	Susceptible	No mechanisms identified	Susceptible	No mechanisms identified	Susceptible	No mechanisms identified	Susceptible	No mechanisms identified	Susceptible	No mechanisms identified	First-line susceptible	Susceptible	No mechanisms identified	Susceptible	No mechanisms identified	Susceptible	No mechanisms identified
SRR22251686	NSW	2017	lineage4	No mechanisms identified	Susceptible	No mechanisms identified	Susceptible	No mechanisms identified	Susceptible	No mechanisms identified	Susceptible	No mechanisms identified	Susceptible	No mechanisms identified	Susceptible	No mechanisms identified	Susceptible	No mechanisms identified	Susceptible	No mechanisms identified	Susceptible	No mechanisms identified	First-line susceptible	Susceptible	No mechanisms identified	Susceptible	No mechanisms identified	Susceptible	No mechanisms identified
SRR22251685	NSW	2017	lineage1	No mechanisms identified	Susceptible	No mechanisms identified	Susceptible	No mechanisms identified	Susceptible	No mechanisms identified	Susceptible	No mechanisms identified	Susceptible	No mechanisms identified	Susceptible	No mechanisms identified	Susceptible	No mechanisms identified	Susceptible	No mechanisms identified	Susceptible	No mechanisms identified	First-line susceptible	Susceptible	No mechanisms identified	Susceptible	No mechanisms identified	Susceptible	No mechanisms identified
SRR34169637	ACT	2017	lineage4	No mechanisms identified	Susceptible	No mechanisms identified	Susceptible	No mechanisms identified	Susceptible	No mechanisms identified	Susceptible	No mechanisms identified	Susceptible	No mechanisms identified	Susceptible	No mechanisms identified	Susceptible	No mechanisms identified	Susceptible	No mechanisms identified	Susceptible	No mechanisms identified	First-line susceptible	Susceptible	No mechanisms identified	Susceptible	No mechanisms identified	Susceptible	No mechanisms identified
SRR22251684	NSW	2017	lineage2	No mechanisms identified	Susceptible	No mechanisms identified	Susceptible	No mechanisms identified	Susceptible	No mechanisms identified	Susceptible	No mechanisms identified	Susceptible	No mechanisms identified	Susceptible	No mechanisms identified	Susceptible	No mechanisms identified	Susceptible	No mechanisms identified	Susceptible	No mechanisms identified	First-line susceptible	Susceptible	No mechanisms identified	Susceptible	No mechanisms identified	Susceptible	No mechanisms identified
SRR22251683	NSW	2017	lineage1	No mechanisms identified	Susceptible	No mechanisms identified	Susceptible	No mechanisms identified	Susceptible	No mechanisms identified	Susceptible	No mechanisms identified	Susceptible	No mechanisms identified	Susceptible	No mechanisms identified	Susceptible	No mechanisms identified	Susceptible	No mechanisms identified	Susceptible	No mechanisms identified	First-line susceptible	Susceptible	No mechanisms identified	Susceptible	No mechanisms identified	Susceptible	No mechanisms identified
SRR34169636	ACT	2017	lineage1	No mechanisms identified	Susceptible	No mechanisms identified	Susceptible	No mechanisms identified	Susceptible	No mechanisms identified	Susceptible	No mechanisms identified	Susceptible	No mechanisms identified	Susceptible	No mechanisms identified	Susceptible	No mechanisms identified	Susceptible	No mechanisms identified	Susceptible	No mechanisms identified	First-line susceptible	Susceptible	No mechanisms identified	Susceptible	No mechanisms identified	Susceptible	No mechanisms identified
SRR22251682	NSW	2017	lineage1	No mechanisms identified	Susceptible	No mechanisms identified	Susceptible	No mechanisms identified	Susceptible	No mechanisms identified	Susceptible	No mechanisms identified	Susceptible	No mechanisms identified	Susceptible	No mechanisms identified	Susceptible	No mechanisms identified	Susceptible	No mechanisms identified	Susceptible	No mechanisms identified	First-line susceptible	Susceptible	No mechanisms identified	Susceptible	No mechanisms identified	Susceptible	No mechanisms identified
SRR22251681	NSW	2017	lineage2	No mechanisms identified	Susceptible	No mechanisms identified	Susceptible	No mechanisms identified	Susceptible	No mechanisms identified	Susceptible	No mechanisms identified	Susceptible	No mechanisms identified	Susceptible	No mechanisms identified	Susceptible	No mechanisms identified	Susceptible	No mechanisms identified	Susceptible	No mechanisms identified	First-line susceptible	Susceptible	No mechanisms identified	Susceptible	No mechanisms identified	Resistant	rpsL_p.Lys43Arg
SRR22251679	NSW	2017	lineage2	No mechanisms identified	Susceptible	No mechanisms identified	Susceptible	No mechanisms identified	Susceptible	No mechanisms identified	Susceptible	No mechanisms identified	Susceptible	No mechanisms identified	Susceptible	No mechanisms identified	Susceptible	No mechanisms identified	Susceptible	No mechanisms identified	Susceptible	No mechanisms identified	First-line susceptible	Susceptible	No mechanisms identified	Susceptible	No mechanisms identified	Susceptible	No mechanisms identified
SRR22251678	NSW	2017	lineage2	No mechanisms identified	Susceptible	No mechanisms identified	Susceptible	No mechanisms identified	Susceptible	No mechanisms identified	Susceptible	No mechanisms identified	Susceptible	No mechanisms identified	Susceptible	No mechanisms identified	Susceptible	No mechanisms identified	Susceptible	No mechanisms identified	Susceptible	No mechanisms identified	First-line susceptible	Susceptible	No mechanisms identified	Susceptible	No mechanisms identified	Susceptible	No mechanisms identified
SRR22251677	NSW	2017	lineage3	No mechanisms identified	Susceptible	No mechanisms identified	Susceptible	No mechanisms identified	Susceptible	No mechanisms identified	Susceptible	No mechanisms identified	Susceptible	No mechanisms identified	Susceptible	No mechanisms identified	Susceptible	No mechanisms identified	Susceptible	No mechanisms identified	Susceptible	No mechanisms identified	First-line susceptible	Susceptible	No mechanisms identified	Susceptible	No mechanisms identified	Susceptible	No mechanisms identified
SRR22251675	NSW	2017	lineage2;lineage3	No mechanisms identified	Susceptible	No mechanisms identified	Susceptible	No mechanisms identified	Susceptible	No mechanisms identified	Susceptible	No mechanisms identified	Susceptible	No mechanisms identified	Susceptible	No mechanisms identified	Susceptible	No mechanisms identified	Susceptible	No mechanisms identified	Susceptible	No mechanisms identified	mono-resistant (RR-TB)	Susceptible	No mechanisms identified	Resistant	rpoB_p.Ser450Ala	Susceptible	No mechanisms identified
SRR22251673	NSW	2017	lineage1	No mechanisms identified	Susceptible	No mechanisms identified	Susceptible	No mechanisms identified	Susceptible	No mechanisms identified	Susceptible	No mechanisms identified	Susceptible	No mechanisms identified	Susceptible	No mechanisms identified	Susceptible	No mechanisms identified	Susceptible	No mechanisms identified	Susceptible	No mechanisms identified	First-line susceptible	Susceptible	No mechanisms identified	Susceptible	No mechanisms identified	Susceptible	No mechanisms identified
SRR22251672	NSW	2017	lineage2	No mechanisms identified	Susceptible	No mechanisms identified	Susceptible	No mechanisms identified	Susceptible	No mechanisms identified	Susceptible	No mechanisms identified	Susceptible	No mechanisms identified	Susceptible	No mechanisms identified	Susceptible	No mechanisms identified	Susceptible	No mechanisms identified	Susceptible	No mechanisms identified	mono-resistant (RR-TB)	Susceptible	No mechanisms identified	Resistant	rpoB_p.Ser431Arg	Resistant	gid_LoF
SRR22251671	NSW	2017	lineage2	No mechanisms identified	Susceptible	No mechanisms identified	Susceptible	No mechanisms identified	Susceptible	No mechanisms identified	Susceptible	No mechanisms identified	Susceptible	No mechanisms identified	Resistant	katG_p.Ser315Thr	Susceptible	No mechanisms identified	Susceptible	No mechanisms identified	Susceptible	No mechanisms identified	mono-resistant (HR-TB)	Susceptible	No mechanisms identified	Susceptible	No mechanisms identified	Susceptible	No mechanisms identified
SRR22251670	NSW	2017	lineage4	No mechanisms identified	Susceptible	No mechanisms identified	Susceptible	No mechanisms identified	Susceptible	No mechanisms identified	Susceptible	No mechanisms identified	Susceptible	No mechanisms identified	Susceptible	No mechanisms identified	Susceptible	No mechanisms identified	Susceptible	No mechanisms identified	Susceptible	No mechanisms identified	First-line susceptible	Susceptible	No mechanisms identified	Susceptible	No mechanisms identified	Susceptible	No mechanisms identified
SRR22251669	NSW	2017	lineage3	No mechanisms identified	Susceptible	No mechanisms identified	Susceptible	No mechanisms identified	Susceptible	No mechanisms identified	Susceptible	No mechanisms identified	Susceptible	No mechanisms identified	Susceptible	No mechanisms identified	Susceptible	No mechanisms identified	Susceptible	No mechanisms identified	Susceptible	No mechanisms identified	First-line susceptible	Susceptible	No mechanisms identified	Susceptible	No mechanisms identified	Susceptible	No mechanisms identified
SRR22251668	NSW	2017	lineage3	No mechanisms identified	Susceptible	No mechanisms identified	Susceptible	No mechanisms identified	Susceptible	No mechanisms identified	Susceptible	No mechanisms identified	Susceptible	No mechanisms identified	Susceptible	No mechanisms identified	Susceptible	No mechanisms identified	Susceptible	No mechanisms identified	Resistant	gyrA_p.Asp94Gly	First-line susceptible	Susceptible	No mechanisms identified	Susceptible	No mechanisms identified	Susceptible	No mechanisms identified
SRR22251667	NSW	2017	lineage4	No mechanisms identified	Susceptible	No mechanisms identified	Susceptible	No mechanisms identified	Susceptible	No mechanisms identified	Susceptible	No mechanisms identified	Susceptible	No mechanisms identified	Susceptible	No mechanisms identified	Susceptible	No mechanisms identified	Susceptible	No mechanisms identified	Susceptible	No mechanisms identified	First-line susceptible	Susceptible	No mechanisms identified	Susceptible	No mechanisms identified	Susceptible	No mechanisms identified
SRR22251410	NSW	2017	lineage4	No mechanisms identified	Susceptible	No mechanisms identified	Susceptible	No mechanisms identified	Susceptible	No mechanisms identified	Susceptible	No mechanisms identified	Susceptible	No mechanisms identified	Susceptible	No mechanisms identified	Susceptible	No mechanisms identified	Susceptible	No mechanisms identified	Susceptible	No mechanisms identified	First-line susceptible	Susceptible	No mechanisms identified	Susceptible	No mechanisms identified	Resistant	gid_LoF
SRR22251408	NSW	2017	lineage1	No mechanisms identified	Susceptible	No mechanisms identified	Susceptible	No mechanisms identified	Susceptible	No mechanisms identified	Susceptible	No mechanisms identified	Susceptible	No mechanisms identified	Susceptible	No mechanisms identified	Susceptible	No mechanisms identified	Susceptible	No mechanisms identified	Susceptible	No mechanisms identified	First-line susceptible	Susceptible	No mechanisms identified	Susceptible	No mechanisms identified	Resistant	gid_LoF
SRR22251407	NSW	2017	lineage2	No mechanisms identified	Susceptible	No mechanisms identified	Susceptible	No mechanisms identified	Susceptible	No mechanisms identified	Susceptible	No mechanisms identified	Susceptible	No mechanisms identified	Low-level resistant	inhA_c.-777C>T	Susceptible	No mechanisms identified	Susceptible	No mechanisms identified	Susceptible	No mechanisms identified	mono-resistant (HR-TB)	Susceptible	No mechanisms identified	Susceptible	No mechanisms identified	Resistant	rpsL_p.Lys88Arg
SRR22251405	NSW	2017	lineage4	No mechanisms identified	Susceptible	No mechanisms identified	Susceptible	No mechanisms identified	Susceptible	No mechanisms identified	Susceptible	No mechanisms identified	Susceptible	No mechanisms identified	Susceptible	No mechanisms identified	Susceptible	No mechanisms identified	Susceptible	No mechanisms identified	Susceptible	No mechanisms identified	First-line susceptible	Susceptible	No mechanisms identified	Susceptible	No mechanisms identified	Susceptible	No mechanisms identified
SRR34169635	TAS	2017	lineage4	No mechanisms identified	Susceptible	No mechanisms identified	Susceptible	No mechanisms identified	Susceptible	No mechanisms identified	Susceptible	No mechanisms identified	Susceptible	No mechanisms identified	Susceptible	No mechanisms identified	Susceptible	No mechanisms identified	Susceptible	No mechanisms identified	Susceptible	No mechanisms identified	First-line susceptible	Susceptible	No mechanisms identified	Susceptible	No mechanisms identified	Susceptible	No mechanisms identified
SRR22251404	NSW	2017	lineage1	No mechanisms identified	Susceptible	No mechanisms identified	Susceptible	No mechanisms identified	Susceptible	No mechanisms identified	Susceptible	No mechanisms identified	Susceptible	No mechanisms identified	Susceptible	No mechanisms identified	Susceptible	No mechanisms identified	Susceptible	No mechanisms identified	Susceptible	No mechanisms identified	First-line susceptible	Susceptible	No mechanisms identified	Susceptible	No mechanisms identified	Susceptible	No mechanisms identified
SRR22251403	NSW	2017	lineage2	No mechanisms identified	Susceptible	No mechanisms identified	Susceptible	No mechanisms identified	Susceptible	No mechanisms identified	Susceptible	No mechanisms identified	Susceptible	No mechanisms identified	Susceptible	No mechanisms identified	Susceptible	No mechanisms identified	Susceptible	No mechanisms identified	Susceptible	No mechanisms identified	First-line susceptible	Susceptible	No mechanisms identified	Susceptible	No mechanisms identified	Susceptible	No mechanisms identified
SRR22251402	NSW	2017	lineage1	No mechanisms identified	Susceptible	No mechanisms identified	Susceptible	No mechanisms identified	Susceptible	No mechanisms identified	Susceptible	No mechanisms identified	Susceptible	No mechanisms identified	Susceptible	No mechanisms identified	Susceptible	No mechanisms identified	Susceptible	No mechanisms identified	Susceptible	No mechanisms identified	mono-resistant	Resistant	pncA_p.Gly132Asp	Susceptible	No mechanisms identified	Resistant	gid_LoF
SRR22251401	NSW	2017	lineage1	No mechanisms identified	Susceptible	No mechanisms identified	Susceptible	No mechanisms identified	Susceptible	No mechanisms identified	Susceptible	No mechanisms identified	Susceptible	No mechanisms identified	Susceptible	No mechanisms identified	Susceptible	No mechanisms identified	Susceptible	No mechanisms identified	Susceptible	No mechanisms identified	First-line susceptible	Susceptible	No mechanisms identified	Susceptible	No mechanisms identified	Susceptible	No mechanisms identified
SRR22251400	NSW	2017	lineage1	No mechanisms identified	Susceptible	No mechanisms identified	Susceptible	No mechanisms identified	Susceptible	No mechanisms identified	Susceptible	No mechanisms identified	Susceptible	No mechanisms identified	Susceptible	No mechanisms identified	Susceptible	No mechanisms identified	Susceptible	No mechanisms identified	Susceptible	No mechanisms identified	First-line susceptible	Susceptible	No mechanisms identified	Susceptible	No mechanisms identified	Susceptible	No mechanisms identified
SRR22251399	NSW	2017	lineage1	No mechanisms identified	Susceptible	No mechanisms identified	Susceptible	No mechanisms identified	Susceptible	No mechanisms identified	Susceptible	No mechanisms identified	Susceptible	No mechanisms identified	Susceptible	No mechanisms identified	Susceptible	No mechanisms identified	Susceptible	No mechanisms identified	Susceptible	No mechanisms identified	First-line susceptible	Susceptible	No mechanisms identified	Susceptible	No mechanisms identified	Susceptible	No mechanisms identified
SRR22251396	NSW	2017	lineage1	No mechanisms identified	Susceptible	No mechanisms identified	Susceptible	No mechanisms identified	Susceptible	No mechanisms identified	Susceptible	No mechanisms identified	Susceptible	No mechanisms identified	Susceptible	No mechanisms identified	Susceptible	No mechanisms identified	Susceptible	No mechanisms identified	Susceptible	No mechanisms identified	First-line susceptible	Susceptible	No mechanisms identified	Susceptible	No mechanisms identified	Susceptible	No mechanisms identified
SRR22251395	NSW	2017	lineage1	No mechanisms identified	Susceptible	No mechanisms identified	Susceptible	No mechanisms identified	Susceptible	No mechanisms identified	Susceptible	No mechanisms identified	Susceptible	No mechanisms identified	Low-level resistant	inhA_c.-777C>T	Susceptible	No mechanisms identified	Susceptible	No mechanisms identified	Susceptible	No mechanisms identified	mono-resistant (HR-TB)	Susceptible	No mechanisms identified	Susceptible	No mechanisms identified	Resistant	gid_LoF
SRR22251394	NSW	2017	lineage4	No mechanisms identified	Susceptible	No mechanisms identified	Susceptible	No mechanisms identified	Susceptible	No mechanisms identified	Susceptible	No mechanisms identified	Susceptible	No mechanisms identified	Susceptible	No mechanisms identified	Susceptible	No mechanisms identified	Susceptible	No mechanisms identified	Susceptible	No mechanisms identified	First-line susceptible	Susceptible	No mechanisms identified	Susceptible	No mechanisms identified	Resistant	gid_LoF
SRR22251392	NSW	2017	lineage2	No mechanisms identified	Susceptible	No mechanisms identified	Susceptible	No mechanisms identified	Susceptible	No mechanisms identified	Susceptible	No mechanisms identified	Susceptible	No mechanisms identified	Susceptible	No mechanisms identified	Susceptible	No mechanisms identified	Susceptible	No mechanisms identified	Susceptible	No mechanisms identified	First-line susceptible	Susceptible	No mechanisms identified	Susceptible	No mechanisms identified	Resistant	rpsL_p.Lys43Arg
SRR22251391	NSW	2017	lineage2	No mechanisms identified	Susceptible	No mechanisms identified	Susceptible	No mechanisms identified	Susceptible	No mechanisms identified	Susceptible	No mechanisms identified	Susceptible	No mechanisms identified	Susceptible	No mechanisms identified	Susceptible	No mechanisms identified	Susceptible	No mechanisms identified	Susceptible	No mechanisms identified	First-line susceptible	Susceptible	No mechanisms identified	Susceptible	No mechanisms identified	Susceptible	No mechanisms identified
SRR22251390	NSW	2017	lineage2	No mechanisms identified	Susceptible	No mechanisms identified	Susceptible	No mechanisms identified	Susceptible	No mechanisms identified	Susceptible	No mechanisms identified	Susceptible	No mechanisms identified	Susceptible	No mechanisms identified	Susceptible	No mechanisms identified	Susceptible	No mechanisms identified	Susceptible	No mechanisms identified	First-line susceptible	Susceptible	No mechanisms identified	Susceptible	No mechanisms identified	Resistant	rpsL_p.Lys43Arg
SRR22251389	NSW	2017	lineage4	No mechanisms identified	Susceptible	No mechanisms identified	Susceptible	No mechanisms identified	Susceptible	No mechanisms identified	Susceptible	No mechanisms identified	Susceptible	No mechanisms identified	Susceptible	No mechanisms identified	Susceptible	No mechanisms identified	Susceptible	No mechanisms identified	Susceptible	No mechanisms identified	First-line susceptible	Susceptible	No mechanisms identified	Susceptible	No mechanisms identified	Susceptible	No mechanisms identified
SRR22251988	NSW	2017	lineage1	No mechanisms identified	Susceptible	No mechanisms identified	Susceptible	No mechanisms identified	Susceptible	No mechanisms identified	Susceptible	No mechanisms identified	Susceptible	No mechanisms identified	Susceptible	No mechanisms identified	Susceptible	No mechanisms identified	Susceptible	No mechanisms identified	Susceptible	No mechanisms identified	First-line susceptible	Susceptible	No mechanisms identified	Susceptible	No mechanisms identified	Susceptible	No mechanisms identified
SRR22251986	NSW	2017	lineage4;lineage1	No mechanisms identified	Susceptible	No mechanisms identified	Susceptible	No mechanisms identified	Susceptible	No mechanisms identified	Susceptible	No mechanisms identified	Susceptible	No mechanisms identified	Susceptible	No mechanisms identified	Susceptible	No mechanisms identified	Susceptible	No mechanisms identified	Susceptible	No mechanisms identified	First-line susceptible	Susceptible	No mechanisms identified	Susceptible	No mechanisms identified	Susceptible	No mechanisms identified
SRR22251984	NSW	2017	lineage4	No mechanisms identified	Susceptible	No mechanisms identified	Susceptible	No mechanisms identified	Susceptible	No mechanisms identified	Susceptible	No mechanisms identified	Susceptible	No mechanisms identified	Susceptible	No mechanisms identified	Susceptible	No mechanisms identified	Susceptible	No mechanisms identified	Susceptible	No mechanisms identified	First-line susceptible	Susceptible	No mechanisms identified	Susceptible	No mechanisms identified	Susceptible	No mechanisms identified
SRR22251983	NSW	2017	lineage2	No mechanisms identified	Susceptible	No mechanisms identified	Susceptible	No mechanisms identified	Susceptible	No mechanisms identified	Susceptible	No mechanisms identified	Susceptible	No mechanisms identified	Susceptible	No mechanisms identified	Susceptible	No mechanisms identified	Susceptible	No mechanisms identified	Susceptible	No mechanisms identified	First-line susceptible	Susceptible	No mechanisms identified	Susceptible	No mechanisms identified	Susceptible	No mechanisms identified
SRR34169634	ACT	2017	lineage1	No mechanisms identified	Susceptible	No mechanisms identified	Susceptible	No mechanisms identified	Susceptible	No mechanisms identified	Susceptible	No mechanisms identified	Susceptible	No mechanisms identified	Susceptible	No mechanisms identified	Susceptible	No mechanisms identified	Susceptible	No mechanisms identified	Susceptible	No mechanisms identified	First-line susceptible	Susceptible	No mechanisms identified	Susceptible	No mechanisms identified	Susceptible	No mechanisms identified
SRR22251982	NSW	2017	lineage1	No mechanisms identified	Susceptible	No mechanisms identified	Susceptible	No mechanisms identified	Susceptible	No mechanisms identified	Susceptible	No mechanisms identified	Susceptible	No mechanisms identified	Susceptible	No mechanisms identified	Susceptible	No mechanisms identified	Susceptible	No mechanisms identified	Susceptible	No mechanisms identified	First-line susceptible	Susceptible	No mechanisms identified	Susceptible	No mechanisms identified	Susceptible	No mechanisms identified
SRR22251981	NSW	2017	lineage4	No mechanisms identified	Susceptible	No mechanisms identified	Susceptible	No mechanisms identified	Susceptible	No mechanisms identified	Susceptible	No mechanisms identified	Susceptible	No mechanisms identified	Susceptible	No mechanisms identified	Susceptible	No mechanisms identified	Susceptible	No mechanisms identified	Susceptible	No mechanisms identified	First-line susceptible	Susceptible	No mechanisms identified	Susceptible	No mechanisms identified	Susceptible	No mechanisms identified
SRR22251980	NSW	2017	lineage1	No mechanisms identified	Susceptible	No mechanisms identified	Susceptible	No mechanisms identified	Susceptible	No mechanisms identified	Susceptible	No mechanisms identified	Susceptible	No mechanisms identified	Susceptible	No mechanisms identified	Susceptible	No mechanisms identified	Susceptible	No mechanisms identified	Susceptible	No mechanisms identified	First-line susceptible	Susceptible	No mechanisms identified	Susceptible	No mechanisms identified	Susceptible	No mechanisms identified
SRR22251351	NSW	2017	lineage4	No mechanisms identified	Susceptible	No mechanisms identified	Susceptible	No mechanisms identified	Susceptible	No mechanisms identified	Susceptible	No mechanisms identified	Susceptible	No mechanisms identified	Susceptible	No mechanisms identified	Susceptible	No mechanisms identified	Susceptible	No mechanisms identified	Susceptible	No mechanisms identified	First-line susceptible	Susceptible	No mechanisms identified	Susceptible	No mechanisms identified	Susceptible	No mechanisms identified
SRR22251350	NSW	2017	lineage4	No mechanisms identified	Susceptible	No mechanisms identified	Susceptible	No mechanisms identified	Susceptible	No mechanisms identified	Susceptible	No mechanisms identified	Susceptible	No mechanisms identified	Susceptible	No mechanisms identified	Susceptible	No mechanisms identified	Susceptible	No mechanisms identified	Susceptible	No mechanisms identified	First-line susceptible	Susceptible	No mechanisms identified	Susceptible	No mechanisms identified	Susceptible	No mechanisms identified
SRR22251349	NSW	2017	lineage2	No mechanisms identified	Susceptible	No mechanisms identified	Susceptible	No mechanisms identified	Susceptible	No mechanisms identified	Susceptible	No mechanisms identified	Susceptible	No mechanisms identified	Susceptible	No mechanisms identified	Susceptible	No mechanisms identified	Susceptible	No mechanisms identified	Susceptible	No mechanisms identified	First-line susceptible	Susceptible	No mechanisms identified	Susceptible	No mechanisms identified	Resistant	rpsL_p.Lys43Arg
SRR22251347	NSW	2017	lineage4	No mechanisms identified	Susceptible	No mechanisms identified	Susceptible	No mechanisms identified	Susceptible	No mechanisms identified	Susceptible	No mechanisms identified	Susceptible	No mechanisms identified	Susceptible	No mechanisms identified	Susceptible	No mechanisms identified	Susceptible	No mechanisms identified	Susceptible	No mechanisms identified	First-line susceptible	Susceptible	No mechanisms identified	Susceptible	No mechanisms identified	Susceptible	No mechanisms identified
SRR22251346	NSW	2017	lineage4	No mechanisms identified	Susceptible	No mechanisms identified	Susceptible	No mechanisms identified	Susceptible	No mechanisms identified	Susceptible	No mechanisms identified	Susceptible	No mechanisms identified	Susceptible	No mechanisms identified	Susceptible	No mechanisms identified	Susceptible	No mechanisms identified	Susceptible	No mechanisms identified	First-line susceptible	Susceptible	No mechanisms identified	Susceptible	No mechanisms identified	Susceptible	No mechanisms identified
SRR22251344	NSW	2017	lineage3	No mechanisms identified	Susceptible	No mechanisms identified	Susceptible	No mechanisms identified	Susceptible	No mechanisms identified	Susceptible	No mechanisms identified	Susceptible	No mechanisms identified	Susceptible	No mechanisms identified	Susceptible	No mechanisms identified	Susceptible	No mechanisms identified	Susceptible	No mechanisms identified	First-line susceptible	Susceptible	No mechanisms identified	Susceptible	No mechanisms identified	Susceptible	No mechanisms identified
SRR22251343	NSW	2017	lineage1	No mechanisms identified	Susceptible	No mechanisms identified	Susceptible	No mechanisms identified	Susceptible	No mechanisms identified	Susceptible	No mechanisms identified	Susceptible	No mechanisms identified	Susceptible	No mechanisms identified	Susceptible	No mechanisms identified	Susceptible	No mechanisms identified	Susceptible	No mechanisms identified	First-line susceptible	Susceptible	No mechanisms identified	Susceptible	No mechanisms identified	Susceptible	No mechanisms identified
SRR22251342	NSW	2017	lineage2	No mechanisms identified	Susceptible	No mechanisms identified	Susceptible	No mechanisms identified	Susceptible	No mechanisms identified	Susceptible	No mechanisms identified	Susceptible	No mechanisms identified	Susceptible	No mechanisms identified	Susceptible	No mechanisms identified	Susceptible	No mechanisms identified	Susceptible	No mechanisms identified	First-line susceptible	Susceptible	No mechanisms identified	Susceptible	No mechanisms identified	Susceptible	No mechanisms identified
SRR22251341	NSW	2017	lineage1;lineage4	No mechanisms identified	Susceptible	No mechanisms identified	Susceptible	No mechanisms identified	Susceptible	No mechanisms identified	Susceptible	No mechanisms identified	Susceptible	No mechanisms identified	Susceptible	No mechanisms identified	Susceptible	No mechanisms identified	Susceptible	No mechanisms identified	Susceptible	No mechanisms identified	First-line susceptible	Susceptible	No mechanisms identified	Susceptible	No mechanisms identified	Resistant	gid_LoF
SRR34169632	TAS	2017	lineage2	No mechanisms identified	Susceptible	No mechanisms identified	Susceptible	No mechanisms identified	Susceptible	No mechanisms identified	Susceptible	No mechanisms identified	Susceptible	No mechanisms identified	Susceptible	No mechanisms identified	Susceptible	No mechanisms identified	Susceptible	No mechanisms identified	Susceptible	No mechanisms identified	First-line susceptible	Susceptible	No mechanisms identified	Susceptible	No mechanisms identified	Susceptible	No mechanisms identified
SRR34169631	ACT	2017	lineage3	No mechanisms identified	Susceptible	No mechanisms identified	Susceptible	No mechanisms identified	Susceptible	No mechanisms identified	Susceptible	No mechanisms identified	Susceptible	No mechanisms identified	Susceptible	No mechanisms identified	Susceptible	No mechanisms identified	Susceptible	No mechanisms identified	Susceptible	No mechanisms identified	First-line susceptible	Susceptible	No mechanisms identified	Susceptible	No mechanisms identified	Resistant	gid_LoF
SRR22251340	NSW	2017	lineage2	No mechanisms identified	Susceptible	No mechanisms identified	Susceptible	No mechanisms identified	Susceptible	No mechanisms identified	Susceptible	No mechanisms identified	Susceptible	No mechanisms identified	Susceptible	No mechanisms identified	Susceptible	No mechanisms identified	Susceptible	No mechanisms identified	Susceptible	No mechanisms identified	First-line susceptible	Susceptible	No mechanisms identified	Susceptible	No mechanisms identified	Susceptible	No mechanisms identified
SRR22251339	NSW	2017	lineage2	No mechanisms identified	Susceptible	No mechanisms identified	Susceptible	No mechanisms identified	Susceptible	No mechanisms identified	Susceptible	No mechanisms identified	Susceptible	No mechanisms identified	Susceptible	No mechanisms identified	Susceptible	No mechanisms identified	Susceptible	No mechanisms identified	Susceptible	No mechanisms identified	First-line susceptible	Susceptible	No mechanisms identified	Susceptible	No mechanisms identified	Susceptible	No mechanisms identified
SRR22251338	NSW	2017	lineage2	No mechanisms identified	Susceptible	No mechanisms identified	Susceptible	No mechanisms identified	Susceptible	No mechanisms identified	Susceptible	No mechanisms identified	Susceptible	No mechanisms identified	Susceptible	No mechanisms identified	Susceptible	No mechanisms identified	Susceptible	No mechanisms identified	Susceptible	No mechanisms identified	First-line susceptible	Susceptible	No mechanisms identified	Susceptible	No mechanisms identified	Susceptible	No mechanisms identified
SRR22251334	NSW	2017	lineage2	No mechanisms identified	Susceptible	No mechanisms identified	Susceptible	No mechanisms identified	Susceptible	No mechanisms identified	Susceptible	No mechanisms identified	Susceptible	No mechanisms identified	Susceptible	No mechanisms identified	Susceptible	No mechanisms identified	Susceptible	No mechanisms identified	Susceptible	No mechanisms identified	First-line susceptible	Susceptible	No mechanisms identified	Susceptible	No mechanisms identified	Susceptible	No mechanisms identified
SRR34169630	ACT	2017	lineage2	No mechanisms identified	Susceptible	No mechanisms identified	Susceptible	No mechanisms identified	Susceptible	No mechanisms identified	Susceptible	No mechanisms identified	Susceptible	No mechanisms identified	Resistant	katG_LoF	Susceptible	No mechanisms identified	Susceptible	No mechanisms identified	Susceptible	No mechanisms identified	mono-resistant (HR-TB)	Susceptible	No mechanisms identified	Susceptible	No mechanisms identified	Susceptible	No mechanisms identified
SRR22251332	NSW	2017	lineage3	No mechanisms identified	Susceptible	No mechanisms identified	Susceptible	No mechanisms identified	Susceptible	No mechanisms identified	Susceptible	No mechanisms identified	Susceptible	No mechanisms identified	Susceptible	No mechanisms identified	Susceptible	No mechanisms identified	Susceptible	No mechanisms identified	Susceptible	No mechanisms identified	First-line susceptible	Susceptible	No mechanisms identified	Susceptible	No mechanisms identified	Susceptible	No mechanisms identified
SRR22251330	NSW	2017	lineage2	No mechanisms identified	Susceptible	No mechanisms identified	Susceptible	No mechanisms identified	Susceptible	No mechanisms identified	Susceptible	No mechanisms identified	Susceptible	No mechanisms identified	Susceptible	No mechanisms identified	Susceptible	No mechanisms identified	Susceptible	No mechanisms identified	Susceptible	No mechanisms identified	First-line susceptible	Susceptible	No mechanisms identified	Susceptible	No mechanisms identified	Susceptible	No mechanisms identified
SRR22251327	NSW	2017	lineage1	No mechanisms identified	Susceptible	No mechanisms identified	Susceptible	No mechanisms identified	Susceptible	No mechanisms identified	Susceptible	No mechanisms identified	Susceptible	No mechanisms identified	Susceptible	No mechanisms identified	Susceptible	No mechanisms identified	Susceptible	No mechanisms identified	Susceptible	No mechanisms identified	First-line susceptible	Susceptible	No mechanisms identified	Susceptible	No mechanisms identified	Susceptible	No mechanisms identified
SRR22251325	NSW	2017	lineage1	No mechanisms identified	Susceptible	No mechanisms identified	Susceptible	No mechanisms identified	Susceptible	No mechanisms identified	Susceptible	No mechanisms identified	Susceptible	No mechanisms identified	Susceptible	No mechanisms identified	Susceptible	No mechanisms identified	Susceptible	No mechanisms identified	Susceptible	No mechanisms identified	First-line susceptible	Susceptible	No mechanisms identified	Susceptible	No mechanisms identified	Susceptible	No mechanisms identified
SRR22251324	NSW	2017	lineage3	No mechanisms identified	Susceptible	No mechanisms identified	Susceptible	No mechanisms identified	Susceptible	No mechanisms identified	Susceptible	No mechanisms identified	Susceptible	No mechanisms identified	Low-level resistant	inhA_c.-777C>T	Susceptible	No mechanisms identified	Susceptible	No mechanisms identified	Susceptible	No mechanisms identified	mono-resistant (HR-TB)	Susceptible	No mechanisms identified	Susceptible	No mechanisms identified	Susceptible	No mechanisms identified
SRR22251321	NSW	2017	lineage2	No mechanisms identified	Susceptible	No mechanisms identified	Susceptible	No mechanisms identified	Susceptible	No mechanisms identified	Susceptible	No mechanisms identified	Susceptible	No mechanisms identified	Susceptible	No mechanisms identified	Susceptible	No mechanisms identified	Susceptible	No mechanisms identified	Susceptible	No mechanisms identified	First-line susceptible	Susceptible	No mechanisms identified	Susceptible	No mechanisms identified	Susceptible	No mechanisms identified
SRR22251122	NSW	2017	lineage1	No mechanisms identified	Susceptible	No mechanisms identified	Susceptible	No mechanisms identified	Susceptible	No mechanisms identified	Susceptible	No mechanisms identified	Susceptible	No mechanisms identified	Susceptible	No mechanisms identified	Susceptible	No mechanisms identified	Susceptible	No mechanisms identified	Susceptible	No mechanisms identified	First-line susceptible	Susceptible	No mechanisms identified	Susceptible	No mechanisms identified	Susceptible	No mechanisms identified
SRR22251119	NSW	2017	lineage2	No mechanisms identified	Susceptible	No mechanisms identified	Susceptible	No mechanisms identified	Susceptible	No mechanisms identified	Susceptible	No mechanisms identified	Susceptible	No mechanisms identified	Susceptible	No mechanisms identified	Susceptible	No mechanisms identified	Susceptible	No mechanisms identified	Susceptible	No mechanisms identified	First-line susceptible	Susceptible	No mechanisms identified	Susceptible	No mechanisms identified	Susceptible	No mechanisms identified
SRR22251118	NSW	2017	lineage2	No mechanisms identified	Susceptible	No mechanisms identified	Susceptible	No mechanisms identified	Susceptible	No mechanisms identified	Susceptible	No mechanisms identified	Susceptible	No mechanisms identified	Susceptible	No mechanisms identified	Susceptible	No mechanisms identified	Susceptible	No mechanisms identified	Susceptible	No mechanisms identified	First-line susceptible	Susceptible	No mechanisms identified	Susceptible	No mechanisms identified	Susceptible	No mechanisms identified
SRR22251114	NSW	2017	lineage4	No mechanisms identified	Susceptible	No mechanisms identified	Susceptible	No mechanisms identified	Susceptible	No mechanisms identified	Susceptible	No mechanisms identified	Susceptible	No mechanisms identified	Susceptible	No mechanisms identified	Susceptible	No mechanisms identified	Susceptible	No mechanisms identified	Susceptible	No mechanisms identified	First-line susceptible	Susceptible	No mechanisms identified	Susceptible	No mechanisms identified	Susceptible	No mechanisms identified
SRR22251113	NSW	2017	lineage1	No mechanisms identified	Susceptible	No mechanisms identified	Susceptible	No mechanisms identified	Susceptible	No mechanisms identified	Susceptible	No mechanisms identified	Susceptible	No mechanisms identified	Susceptible	No mechanisms identified	Susceptible	No mechanisms identified	Susceptible	No mechanisms identified	Susceptible	No mechanisms identified	First-line susceptible	Susceptible	No mechanisms identified	Susceptible	No mechanisms identified	Resistant	gid_LoF
SRR22251111	NSW	2017	lineage1	No mechanisms identified	Susceptible	No mechanisms identified	Susceptible	No mechanisms identified	Susceptible	No mechanisms identified	Susceptible	No mechanisms identified	Susceptible	No mechanisms identified	Susceptible	No mechanisms identified	Susceptible	No mechanisms identified	Susceptible	No mechanisms identified	Susceptible	No mechanisms identified	First-line susceptible	Susceptible	No mechanisms identified	Susceptible	No mechanisms identified	Susceptible	No mechanisms identified
SRR22251110	NSW	2017	lineage2	No mechanisms identified	Susceptible	No mechanisms identified	Susceptible	No mechanisms identified	Susceptible	No mechanisms identified	Susceptible	No mechanisms identified	Susceptible	No mechanisms identified	Susceptible	No mechanisms identified	Susceptible	No mechanisms identified	Susceptible	No mechanisms identified	Susceptible	No mechanisms identified	First-line susceptible	Susceptible	No mechanisms identified	Susceptible	No mechanisms identified	Susceptible	No mechanisms identified
SRR22251109	NSW	2017	lineage4	No mechanisms identified	Susceptible	No mechanisms identified	Susceptible	No mechanisms identified	Susceptible	No mechanisms identified	Susceptible	No mechanisms identified	Susceptible	No mechanisms identified	Susceptible	No mechanisms identified	Susceptible	No mechanisms identified	Susceptible	No mechanisms identified	Susceptible	No mechanisms identified	First-line susceptible	Susceptible	No mechanisms identified	Susceptible	No mechanisms identified	Susceptible	No mechanisms identified
SRR22251108	NSW	2017	lineage1	No mechanisms identified	Susceptible	No mechanisms identified	Susceptible	No mechanisms identified	Susceptible	No mechanisms identified	Susceptible	No mechanisms identified	Susceptible	No mechanisms identified	Susceptible	No mechanisms identified	Susceptible	No mechanisms identified	Susceptible	No mechanisms identified	Susceptible	No mechanisms identified	First-line susceptible	Susceptible	No mechanisms identified	Susceptible	No mechanisms identified	Susceptible	No mechanisms identified
SRR22251107	NSW	2017	lineage2	No mechanisms identified	Susceptible	No mechanisms identified	Susceptible	No mechanisms identified	Susceptible	No mechanisms identified	Susceptible	No mechanisms identified	Susceptible	No mechanisms identified	Susceptible	No mechanisms identified	Susceptible	No mechanisms identified	Susceptible	No mechanisms identified	Susceptible	No mechanisms identified	First-line susceptible	Susceptible	No mechanisms identified	Susceptible	No mechanisms identified	Susceptible	No mechanisms identified
SRR22251106	NSW	2017	lineage4	No mechanisms identified	Susceptible	No mechanisms identified	Susceptible	No mechanisms identified	Susceptible	No mechanisms identified	Susceptible	No mechanisms identified	Susceptible	No mechanisms identified	Susceptible	No mechanisms identified	Susceptible	No mechanisms identified	Susceptible	No mechanisms identified	Susceptible	No mechanisms identified	First-line susceptible	Susceptible	No mechanisms identified	Susceptible	No mechanisms identified	Susceptible	No mechanisms identified
SRR22251105	NSW	2017	lineage2	No mechanisms identified	Susceptible	No mechanisms identified	Susceptible	No mechanisms identified	Susceptible	No mechanisms identified	Susceptible	No mechanisms identified	Susceptible	No mechanisms identified	Resistant	katG_p.Ser315Thr	Susceptible	No mechanisms identified	Susceptible	No mechanisms identified	Susceptible	No mechanisms identified	mono-resistant (HR-TB)	Susceptible	No mechanisms identified	Susceptible	No mechanisms identified	Resistant	gid_LoF;rrs_n.514A>C
SRR22251104	NSW	2017	lineage2	No mechanisms identified	Susceptible	No mechanisms identified	Susceptible	No mechanisms identified	Susceptible	No mechanisms identified	Susceptible	No mechanisms identified	Susceptible	No mechanisms identified	Susceptible	No mechanisms identified	Susceptible	No mechanisms identified	Susceptible	No mechanisms identified	Susceptible	No mechanisms identified	First-line susceptible	Susceptible	No mechanisms identified	Susceptible	No mechanisms identified	Susceptible	No mechanisms identified
SRR22251103	NSW	2017	lineage2	No mechanisms identified	Susceptible	No mechanisms identified	Susceptible	No mechanisms identified	Susceptible	No mechanisms identified	Susceptible	No mechanisms identified	Susceptible	No mechanisms identified	Resistant	katG_p.Ser315Thr	Susceptible	No mechanisms identified	Susceptible	No mechanisms identified	Susceptible	No mechanisms identified	mono-resistant (HR-TB)	Susceptible	No mechanisms identified	Susceptible	No mechanisms identified	Resistant	rpsL_p.Lys43Arg
SRR22251102	NSW	2017	lineage1	No mechanisms identified	Susceptible	No mechanisms identified	Susceptible	No mechanisms identified	Susceptible	No mechanisms identified	Susceptible	No mechanisms identified	Susceptible	No mechanisms identified	Susceptible	No mechanisms identified	Susceptible	No mechanisms identified	Susceptible	No mechanisms identified	Susceptible	No mechanisms identified	First-line susceptible	Susceptible	No mechanisms identified	Susceptible	No mechanisms identified	Susceptible	No mechanisms identified
SRR22251100	NSW	2017	lineage3	No mechanisms identified	Susceptible	No mechanisms identified	Susceptible	No mechanisms identified	Susceptible	No mechanisms identified	Susceptible	No mechanisms identified	Susceptible	No mechanisms identified	Susceptible	No mechanisms identified	Susceptible	No mechanisms identified	Susceptible	No mechanisms identified	Susceptible	No mechanisms identified	First-line susceptible	Susceptible	No mechanisms identified	Susceptible	No mechanisms identified	Susceptible	No mechanisms identified
SRR22251099	NSW	2017	lineage3	No mechanisms identified	Susceptible	No mechanisms identified	Susceptible	No mechanisms identified	Susceptible	No mechanisms identified	Susceptible	No mechanisms identified	Susceptible	No mechanisms identified	Susceptible	No mechanisms identified	Susceptible	No mechanisms identified	Susceptible	No mechanisms identified	Susceptible	No mechanisms identified	First-line susceptible	Susceptible	No mechanisms identified	Susceptible	No mechanisms identified	Susceptible	No mechanisms identified
SRR34169629	TAS	2017	lineage4	No mechanisms identified	Susceptible	No mechanisms identified	Susceptible	No mechanisms identified	Susceptible	No mechanisms identified	Susceptible	No mechanisms identified	Susceptible	No mechanisms identified	Susceptible	No mechanisms identified	Susceptible	No mechanisms identified	Susceptible	No mechanisms identified	Susceptible	No mechanisms identified	First-line susceptible	Susceptible	No mechanisms identified	Susceptible	No mechanisms identified	Susceptible	No mechanisms identified
SRR22251098	NSW	2017	lineage4	No mechanisms identified	Susceptible	No mechanisms identified	Susceptible	No mechanisms identified	Susceptible	No mechanisms identified	Susceptible	No mechanisms identified	Susceptible	No mechanisms identified	Susceptible	No mechanisms identified	Susceptible	No mechanisms identified	Susceptible	No mechanisms identified	Susceptible	No mechanisms identified	First-line susceptible	Susceptible	No mechanisms identified	Susceptible	No mechanisms identified	Susceptible	No mechanisms identified
SRR22251097	NSW	2017	lineage2	No mechanisms identified	Susceptible	No mechanisms identified	Susceptible	No mechanisms identified	Susceptible	No mechanisms identified	Susceptible	No mechanisms identified	Susceptible	No mechanisms identified	Susceptible	No mechanisms identified	Susceptible	No mechanisms identified	Susceptible	No mechanisms identified	Susceptible	No mechanisms identified	First-line susceptible	Susceptible	No mechanisms identified	Susceptible	No mechanisms identified	Resistant	rpsL_p.Lys43Arg
SRR22251096	NSW	2017	lineage3	No mechanisms identified	Susceptible	No mechanisms identified	Susceptible	No mechanisms identified	Susceptible	No mechanisms identified	Susceptible	No mechanisms identified	Susceptible	No mechanisms identified	Susceptible	No mechanisms identified	Susceptible	No mechanisms identified	Susceptible	No mechanisms identified	Susceptible	No mechanisms identified	First-line susceptible	Susceptible	No mechanisms identified	Susceptible	No mechanisms identified	Susceptible	No mechanisms identified
SRR22251979	NSW	2017	lineage3	No mechanisms identified	Susceptible	No mechanisms identified	Susceptible	No mechanisms identified	Susceptible	No mechanisms identified	Susceptible	No mechanisms identified	Susceptible	No mechanisms identified	Susceptible	No mechanisms identified	Susceptible	No mechanisms identified	Susceptible	No mechanisms identified	Susceptible	No mechanisms identified	First-line susceptible	Susceptible	No mechanisms identified	Susceptible	No mechanisms identified	Susceptible	No mechanisms identified
SRR22251978	NSW	2017	lineage1	No mechanisms identified	Susceptible	No mechanisms identified	Susceptible	No mechanisms identified	Susceptible	No mechanisms identified	Susceptible	No mechanisms identified	Susceptible	No mechanisms identified	Susceptible	No mechanisms identified	Susceptible	No mechanisms identified	Susceptible	No mechanisms identified	Susceptible	No mechanisms identified	First-line susceptible	Susceptible	No mechanisms identified	Susceptible	No mechanisms identified	Susceptible	No mechanisms identified
SRR22251977	NSW	2017	lineage1	No mechanisms identified	Susceptible	No mechanisms identified	Susceptible	No mechanisms identified	Susceptible	No mechanisms identified	Susceptible	No mechanisms identified	Susceptible	No mechanisms identified	Susceptible	No mechanisms identified	Susceptible	No mechanisms identified	Susceptible	No mechanisms identified	Susceptible	No mechanisms identified	First-line susceptible	Susceptible	No mechanisms identified	Susceptible	No mechanisms identified	Susceptible	No mechanisms identified
SRR22251976	NSW	2017	lineage3	No mechanisms identified	Susceptible	No mechanisms identified	Susceptible	No mechanisms identified	Susceptible	No mechanisms identified	Susceptible	No mechanisms identified	Susceptible	No mechanisms identified	Susceptible	No mechanisms identified	Susceptible	No mechanisms identified	Susceptible	No mechanisms identified	Susceptible	No mechanisms identified	First-line susceptible	Susceptible	No mechanisms identified	Susceptible	No mechanisms identified	Susceptible	No mechanisms identified
SRR22251975	NSW	2017	lineage1	No mechanisms identified	Susceptible	No mechanisms identified	Susceptible	No mechanisms identified	Susceptible	No mechanisms identified	Susceptible	No mechanisms identified	Susceptible	No mechanisms identified	Susceptible	No mechanisms identified	Susceptible	No mechanisms identified	Susceptible	No mechanisms identified	Susceptible	No mechanisms identified	First-line susceptible	Susceptible	No mechanisms identified	Susceptible	No mechanisms identified	Susceptible	No mechanisms identified
SRR22251973	NSW	2017	lineage1	No mechanisms identified	Susceptible	No mechanisms identified	Susceptible	No mechanisms identified	Susceptible	No mechanisms identified	Susceptible	No mechanisms identified	Susceptible	No mechanisms identified	Susceptible	No mechanisms identified	Susceptible	No mechanisms identified	Susceptible	No mechanisms identified	Susceptible	No mechanisms identified	First-line susceptible	Susceptible	No mechanisms identified	Susceptible	No mechanisms identified	Susceptible	No mechanisms identified
SRR22251972	NSW	2017	lineage4	No mechanisms identified	Susceptible	No mechanisms identified	Susceptible	No mechanisms identified	Susceptible	No mechanisms identified	Susceptible	No mechanisms identified	Susceptible	No mechanisms identified	Susceptible	No mechanisms identified	Susceptible	No mechanisms identified	Susceptible	No mechanisms identified	Susceptible	No mechanisms identified	First-line susceptible	Susceptible	No mechanisms identified	Susceptible	No mechanisms identified	Susceptible	No mechanisms identified
SRR22251971	NSW	2017	lineage3	No mechanisms identified	Susceptible	No mechanisms identified	Susceptible	No mechanisms identified	Susceptible	No mechanisms identified	Susceptible	No mechanisms identified	Susceptible	No mechanisms identified	Susceptible	No mechanisms identified	Susceptible	No mechanisms identified	Susceptible	No mechanisms identified	Susceptible	No mechanisms identified	First-line susceptible	Susceptible	No mechanisms identified	Susceptible	No mechanisms identified	Susceptible	No mechanisms identified
SRR22251969	NSW	2017	lineage2	No mechanisms identified	Susceptible	No mechanisms identified	Susceptible	No mechanisms identified	Susceptible	No mechanisms identified	Susceptible	No mechanisms identified	Susceptible	No mechanisms identified	Susceptible	No mechanisms identified	Susceptible	No mechanisms identified	Susceptible	No mechanisms identified	Susceptible	No mechanisms identified	First-line susceptible	Susceptible	No mechanisms identified	Susceptible	No mechanisms identified	Susceptible	No mechanisms identified
SRR22251968	NSW	2017	lineage2	No mechanisms identified	Susceptible	No mechanisms identified	Susceptible	No mechanisms identified	Susceptible	No mechanisms identified	Susceptible	No mechanisms identified	Susceptible	No mechanisms identified	Susceptible	No mechanisms identified	Susceptible	No mechanisms identified	Susceptible	No mechanisms identified	Susceptible	No mechanisms identified	First-line susceptible	Susceptible	No mechanisms identified	Susceptible	No mechanisms identified	Susceptible	No mechanisms identified
SRR22251967	NSW	2017	lineage4	No mechanisms identified	Susceptible	No mechanisms identified	Susceptible	No mechanisms identified	Susceptible	No mechanisms identified	Susceptible	No mechanisms identified	Susceptible	No mechanisms identified	Susceptible	No mechanisms identified	Susceptible	No mechanisms identified	Susceptible	No mechanisms identified	Susceptible	No mechanisms identified	First-line susceptible	Susceptible	No mechanisms identified	Susceptible	No mechanisms identified	Susceptible	No mechanisms identified
SRR22251966	NSW	2017	lineage2	No mechanisms identified	Susceptible	No mechanisms identified	Susceptible	No mechanisms identified	Susceptible	No mechanisms identified	Susceptible	No mechanisms identified	Susceptible	No mechanisms identified	Susceptible	No mechanisms identified	Susceptible	No mechanisms identified	Susceptible	No mechanisms identified	Susceptible	No mechanisms identified	First-line susceptible	Susceptible	No mechanisms identified	Susceptible	No mechanisms identified	Susceptible	No mechanisms identified
SRR22251965	NSW	2017	lineage3	No mechanisms identified	Susceptible	No mechanisms identified	Susceptible	No mechanisms identified	Susceptible	No mechanisms identified	Susceptible	No mechanisms identified	Susceptible	No mechanisms identified	Susceptible	No mechanisms identified	Susceptible	No mechanisms identified	Susceptible	No mechanisms identified	Susceptible	No mechanisms identified	First-line susceptible	Susceptible	No mechanisms identified	Susceptible	No mechanisms identified	Susceptible	No mechanisms identified
SRR22251964	NSW	2017	lineage2	No mechanisms identified	Susceptible	No mechanisms identified	Susceptible	No mechanisms identified	Susceptible	No mechanisms identified	Susceptible	No mechanisms identified	Susceptible	No mechanisms identified	Susceptible	No mechanisms identified	Susceptible	No mechanisms identified	Susceptible	No mechanisms identified	Susceptible	No mechanisms identified	First-line susceptible	Susceptible	No mechanisms identified	Susceptible	No mechanisms identified	Susceptible	No mechanisms identified
SRR22251962	NSW	2017	lineage4	No mechanisms identified	Susceptible	No mechanisms identified	Susceptible	No mechanisms identified	Susceptible	No mechanisms identified	Susceptible	No mechanisms identified	Susceptible	No mechanisms identified	Susceptible	No mechanisms identified	Susceptible	No mechanisms identified	Susceptible	No mechanisms identified	Susceptible	No mechanisms identified	First-line susceptible	Susceptible	No mechanisms identified	Susceptible	No mechanisms identified	Susceptible	No mechanisms identified
SRR22251961	NSW	2017	lineage2	No mechanisms identified	Susceptible	No mechanisms identified	Susceptible	No mechanisms identified	Susceptible	No mechanisms identified	Susceptible	No mechanisms identified	Susceptible	No mechanisms identified	Resistant	katG_p.Ser315Asn	Susceptible	No mechanisms identified	Susceptible	No mechanisms identified	Susceptible	No mechanisms identified	mono-resistant (HR-TB)	Susceptible	No mechanisms identified	Susceptible	No mechanisms identified	Resistant	rpsL_p.Lys43Arg
SRR22251960	NSW	2017	lineage2	No mechanisms identified	Susceptible	No mechanisms identified	Susceptible	No mechanisms identified	Susceptible	No mechanisms identified	Susceptible	No mechanisms identified	Susceptible	No mechanisms identified	Susceptible	No mechanisms identified	Susceptible	No mechanisms identified	Susceptible	No mechanisms identified	Susceptible	No mechanisms identified	First-line susceptible	Susceptible	No mechanisms identified	Susceptible	No mechanisms identified	Susceptible	No mechanisms identified
SRR22251959	NSW	2017	lineage4	No mechanisms identified	Susceptible	No mechanisms identified	Susceptible	No mechanisms identified	Susceptible	No mechanisms identified	Susceptible	No mechanisms identified	Susceptible	No mechanisms identified	Susceptible	No mechanisms identified	Susceptible	No mechanisms identified	Susceptible	No mechanisms identified	Susceptible	No mechanisms identified	First-line susceptible	Susceptible	No mechanisms identified	Susceptible	No mechanisms identified	Susceptible	No mechanisms identified
SRR22251957	NSW	2017	lineage2	No mechanisms identified	Susceptible	No mechanisms identified	Susceptible	No mechanisms identified	Susceptible	No mechanisms identified	Susceptible	No mechanisms identified	Susceptible	No mechanisms identified	Susceptible	No mechanisms identified	Susceptible	No mechanisms identified	Susceptible	No mechanisms identified	Susceptible	No mechanisms identified	First-line susceptible	Susceptible	No mechanisms identified	Susceptible	No mechanisms identified	Susceptible	No mechanisms identified
SRR22251956	NSW	2017	lineage3	No mechanisms identified	Susceptible	No mechanisms identified	Susceptible	No mechanisms identified	Susceptible	No mechanisms identified	Susceptible	No mechanisms identified	Susceptible	No mechanisms identified	Susceptible	No mechanisms identified	Susceptible	No mechanisms identified	Susceptible	No mechanisms identified	Susceptible	No mechanisms identified	First-line susceptible	Susceptible	No mechanisms identified	Susceptible	No mechanisms identified	Susceptible	No mechanisms identified
SRR22251955	NSW	2017	lineage1	No mechanisms identified	Susceptible	No mechanisms identified	Susceptible	No mechanisms identified	Susceptible	No mechanisms identified	Susceptible	No mechanisms identified	Susceptible	No mechanisms identified	Susceptible	No mechanisms identified	Susceptible	No mechanisms identified	Susceptible	No mechanisms identified	Susceptible	No mechanisms identified	First-line susceptible	Susceptible	No mechanisms identified	Susceptible	No mechanisms identified	Susceptible	No mechanisms identified
SRR22251954	NSW	2017	lineage1	No mechanisms identified	Susceptible	No mechanisms identified	Susceptible	No mechanisms identified	Susceptible	No mechanisms identified	Susceptible	No mechanisms identified	Susceptible	No mechanisms identified	Susceptible	No mechanisms identified	Susceptible	No mechanisms identified	Susceptible	No mechanisms identified	Susceptible	No mechanisms identified	First-line susceptible	Susceptible	No mechanisms identified	Susceptible	No mechanisms identified	Susceptible	No mechanisms identified
SRR22251950	NSW	2017	lineage2	No mechanisms identified	Susceptible	No mechanisms identified	Susceptible	No mechanisms identified	Susceptible	No mechanisms identified	Susceptible	No mechanisms identified	Susceptible	No mechanisms identified	Resistant	katG_p.Ser315Thr	Susceptible	No mechanisms identified	Susceptible	No mechanisms identified	Susceptible	No mechanisms identified	mono-resistant (HR-TB)	Susceptible	No mechanisms identified	Susceptible	No mechanisms identified	Resistant	rpsL_p.Lys43Arg
SRR22251949	NSW	2017	lineage1	No mechanisms identified	Susceptible	No mechanisms identified	Susceptible	No mechanisms identified	Susceptible	No mechanisms identified	Susceptible	No mechanisms identified	Susceptible	No mechanisms identified	Susceptible	No mechanisms identified	Susceptible	No mechanisms identified	Susceptible	No mechanisms identified	Susceptible	No mechanisms identified	First-line susceptible	Susceptible	No mechanisms identified	Susceptible	No mechanisms identified	Susceptible	No mechanisms identified
SRR22251948	NSW	2017	lineage2	No mechanisms identified	Susceptible	No mechanisms identified	Susceptible	No mechanisms identified	Susceptible	No mechanisms identified	Susceptible	No mechanisms identified	Susceptible	No mechanisms identified	Susceptible	No mechanisms identified	Susceptible	No mechanisms identified	Susceptible	No mechanisms identified	Susceptible	No mechanisms identified	First-line susceptible	Susceptible	No mechanisms identified	Susceptible	No mechanisms identified	Susceptible	No mechanisms identified
SRR22251664	NSW	2017	lineage2	No mechanisms identified	Susceptible	No mechanisms identified	Susceptible	No mechanisms identified	Susceptible	No mechanisms identified	Susceptible	No mechanisms identified	Susceptible	No mechanisms identified	Low-level resistant	inhA_c.-777C>T	Susceptible	No mechanisms identified	Susceptible	No mechanisms identified	Susceptible	No mechanisms identified	MDR-TB	Susceptible	No mechanisms identified	Resistant	rpoB_p.Ser450Leu	Susceptible	No mechanisms identified
SRR22251663	NSW	2017	lineage3	No mechanisms identified	Susceptible	No mechanisms identified	Susceptible	No mechanisms identified	Susceptible	No mechanisms identified	Susceptible	No mechanisms identified	Susceptible	No mechanisms identified	Susceptible	No mechanisms identified	Susceptible	No mechanisms identified	Susceptible	No mechanisms identified	Susceptible	No mechanisms identified	First-line susceptible	Susceptible	No mechanisms identified	Susceptible	No mechanisms identified	Susceptible	No mechanisms identified
SRR22251662	NSW	2017	lineage4	No mechanisms identified	Susceptible	No mechanisms identified	Susceptible	No mechanisms identified	Susceptible	No mechanisms identified	Susceptible	No mechanisms identified	Susceptible	No mechanisms identified	Susceptible	No mechanisms identified	Susceptible	No mechanisms identified	Susceptible	No mechanisms identified	Susceptible	No mechanisms identified	First-line susceptible	Susceptible	No mechanisms identified	Susceptible	No mechanisms identified	Susceptible	No mechanisms identified
SRR22251661	NSW	2017	lineage2	No mechanisms identified	Susceptible	No mechanisms identified	Susceptible	No mechanisms identified	Susceptible	No mechanisms identified	Susceptible	No mechanisms identified	Susceptible	No mechanisms identified	Susceptible	No mechanisms identified	Susceptible	No mechanisms identified	Susceptible	No mechanisms identified	Susceptible	No mechanisms identified	First-line susceptible	Susceptible	No mechanisms identified	Susceptible	No mechanisms identified	Susceptible	No mechanisms identified
SRR34169628	ACT	2017	lineage3	No mechanisms identified	Susceptible	No mechanisms identified	Susceptible	No mechanisms identified	Susceptible	No mechanisms identified	Susceptible	No mechanisms identified	Susceptible	No mechanisms identified	Susceptible	No mechanisms identified	Susceptible	No mechanisms identified	Susceptible	No mechanisms identified	Susceptible	No mechanisms identified	First-line susceptible	Susceptible	No mechanisms identified	Susceptible	No mechanisms identified	Susceptible	No mechanisms identified
SRR22251656	NSW	2017	lineage3	No mechanisms identified	Susceptible	No mechanisms identified	Susceptible	No mechanisms identified	Susceptible	No mechanisms identified	Susceptible	No mechanisms identified	Susceptible	No mechanisms identified	Susceptible	No mechanisms identified	Susceptible	No mechanisms identified	Susceptible	No mechanisms identified	Susceptible	No mechanisms identified	First-line susceptible	Susceptible	No mechanisms identified	Susceptible	No mechanisms identified	Susceptible	No mechanisms identified
SRR22251653	NSW	2017	lineage4	No mechanisms identified	Susceptible	No mechanisms identified	Susceptible	No mechanisms identified	Susceptible	No mechanisms identified	Susceptible	No mechanisms identified	Susceptible	No mechanisms identified	Resistant	katG_p.Ser315Thr	Susceptible	No mechanisms identified	Susceptible	No mechanisms identified	Susceptible	No mechanisms identified	mono-resistant (HR-TB)	Susceptible	No mechanisms identified	Susceptible	No mechanisms identified	Resistant	gid_LoF
SRR22251652	NSW	2017	lineage1	No mechanisms identified	Susceptible	No mechanisms identified	Susceptible	No mechanisms identified	Susceptible	No mechanisms identified	Susceptible	No mechanisms identified	Susceptible	No mechanisms identified	Susceptible	No mechanisms identified	Susceptible	No mechanisms identified	Susceptible	No mechanisms identified	Susceptible	No mechanisms identified	First-line susceptible	Susceptible	No mechanisms identified	Susceptible	No mechanisms identified	Susceptible	No mechanisms identified
SRR22251651	NSW	2017	lineage4	No mechanisms identified	Susceptible	No mechanisms identified	Susceptible	No mechanisms identified	Susceptible	No mechanisms identified	Susceptible	No mechanisms identified	Susceptible	No mechanisms identified	Susceptible	No mechanisms identified	Susceptible	No mechanisms identified	Susceptible	No mechanisms identified	Resistant	gyrA_p.Asp94Tyr	First-line susceptible	Susceptible	No mechanisms identified	Susceptible	No mechanisms identified	Susceptible	No mechanisms identified
SRR22251650	NSW	2017	lineage4	No mechanisms identified	Susceptible	No mechanisms identified	Susceptible	No mechanisms identified	Susceptible	No mechanisms identified	Susceptible	No mechanisms identified	Susceptible	No mechanisms identified	Susceptible	No mechanisms identified	Susceptible	No mechanisms identified	Susceptible	No mechanisms identified	Susceptible	No mechanisms identified	First-line susceptible	Susceptible	No mechanisms identified	Susceptible	No mechanisms identified	Susceptible	No mechanisms identified
SRR22251649	NSW	2017	lineage2	No mechanisms identified	Susceptible	No mechanisms identified	Susceptible	No mechanisms identified	Susceptible	No mechanisms identified	Susceptible	No mechanisms identified	Susceptible	No mechanisms identified	Susceptible	No mechanisms identified	Susceptible	No mechanisms identified	Susceptible	No mechanisms identified	Susceptible	No mechanisms identified	First-line susceptible	Susceptible	No mechanisms identified	Susceptible	No mechanisms identified	Susceptible	No mechanisms identified
SRR22251645	NSW	2017	lineage1	No mechanisms identified	Susceptible	No mechanisms identified	Susceptible	No mechanisms identified	Susceptible	No mechanisms identified	Susceptible	No mechanisms identified	Susceptible	No mechanisms identified	Susceptible	No mechanisms identified	Susceptible	No mechanisms identified	Susceptible	No mechanisms identified	Susceptible	No mechanisms identified	First-line susceptible	Susceptible	No mechanisms identified	Susceptible	No mechanisms identified	Resistant	rpsL_p.Lys88Arg
SRR34169627	TAS	2017	lineage2	No mechanisms identified	Susceptible	No mechanisms identified	Susceptible	No mechanisms identified	Susceptible	No mechanisms identified	Susceptible	No mechanisms identified	Susceptible	No mechanisms identified	Resistant	inhA_c.-777C>T;katG_p.Ser315Thr	Susceptible	No mechanisms identified	Susceptible	No mechanisms identified	Susceptible	No mechanisms identified	poly-resistant (HR-TB)	Resistant	pncA_p.Gln141Pro	Susceptible	No mechanisms identified	Resistant	rpsL_p.Lys88Arg
SRR22251642	NSW	2017	lineage4;lineage3	No mechanisms identified	Susceptible	No mechanisms identified	Susceptible	No mechanisms identified	Susceptible	No mechanisms identified	Susceptible	No mechanisms identified	Susceptible	No mechanisms identified	Susceptible	No mechanisms identified	Susceptible	No mechanisms identified	Susceptible	No mechanisms identified	Susceptible	No mechanisms identified	First-line susceptible	Susceptible	No mechanisms identified	Susceptible	No mechanisms identified	Susceptible	No mechanisms identified
SRR22251640	NSW	2017	lineage1	No mechanisms identified	Susceptible	No mechanisms identified	Susceptible	No mechanisms identified	Susceptible	No mechanisms identified	Susceptible	No mechanisms identified	Susceptible	No mechanisms identified	Susceptible	No mechanisms identified	Susceptible	No mechanisms identified	Susceptible	No mechanisms identified	Susceptible	No mechanisms identified	First-line susceptible	Susceptible	No mechanisms identified	Susceptible	No mechanisms identified	Resistant	rpsL_p.Lys88Arg
SRR22251636	NSW	2017	lineage2	No mechanisms identified	Susceptible	No mechanisms identified	Susceptible	No mechanisms identified	Susceptible	No mechanisms identified	Susceptible	No mechanisms identified	Susceptible	No mechanisms identified	Susceptible	No mechanisms identified	Susceptible	No mechanisms identified	Susceptible	No mechanisms identified	Susceptible	No mechanisms identified	First-line susceptible	Susceptible	No mechanisms identified	Susceptible	No mechanisms identified	Susceptible	No mechanisms identified
SRR22251635	NSW	2017	lineage1	No mechanisms identified	Susceptible	No mechanisms identified	Susceptible	No mechanisms identified	Susceptible	No mechanisms identified	Susceptible	No mechanisms identified	Susceptible	No mechanisms identified	Susceptible	No mechanisms identified	Susceptible	No mechanisms identified	Susceptible	No mechanisms identified	Susceptible	No mechanisms identified	First-line susceptible	Susceptible	No mechanisms identified	Susceptible	No mechanisms identified	Resistant	gid_LoF
SRR22251094	NSW	2017	lineage4	No mechanisms identified	Susceptible	No mechanisms identified	Susceptible	No mechanisms identified	Susceptible	No mechanisms identified	Susceptible	No mechanisms identified	Susceptible	No mechanisms identified	Susceptible	No mechanisms identified	Susceptible	No mechanisms identified	Susceptible	No mechanisms identified	Susceptible	No mechanisms identified	First-line susceptible	Susceptible	No mechanisms identified	Susceptible	No mechanisms identified	Susceptible	No mechanisms identified
SRR22251091	NSW	2017	lineage1	No mechanisms identified	Susceptible	No mechanisms identified	Susceptible	No mechanisms identified	Susceptible	No mechanisms identified	Susceptible	No mechanisms identified	Susceptible	No mechanisms identified	Susceptible	No mechanisms identified	Susceptible	No mechanisms identified	Susceptible	No mechanisms identified	Susceptible	No mechanisms identified	First-line susceptible	Susceptible	No mechanisms identified	Susceptible	No mechanisms identified	Susceptible	No mechanisms identified
SRR22251090	NSW	2017	lineage1	No mechanisms identified	Susceptible	No mechanisms identified	Susceptible	No mechanisms identified	Susceptible	No mechanisms identified	Susceptible	No mechanisms identified	Susceptible	No mechanisms identified	Susceptible	No mechanisms identified	Susceptible	No mechanisms identified	Susceptible	No mechanisms identified	Susceptible	No mechanisms identified	First-line susceptible	Susceptible	No mechanisms identified	Susceptible	No mechanisms identified	Susceptible	No mechanisms identified
SRR22251088	NSW	2017	lineage4	No mechanisms identified	Susceptible	No mechanisms identified	Susceptible	No mechanisms identified	Susceptible	No mechanisms identified	Susceptible	No mechanisms identified	Susceptible	No mechanisms identified	Susceptible	No mechanisms identified	Susceptible	No mechanisms identified	Susceptible	No mechanisms identified	Susceptible	No mechanisms identified	First-line susceptible	Susceptible	No mechanisms identified	Susceptible	No mechanisms identified	Susceptible	No mechanisms identified
SRR22251082	NSW	2017	lineage4	No mechanisms identified	Susceptible	No mechanisms identified	Susceptible	No mechanisms identified	Susceptible	No mechanisms identified	Susceptible	No mechanisms identified	Susceptible	No mechanisms identified	Susceptible	No mechanisms identified	Susceptible	No mechanisms identified	Susceptible	No mechanisms identified	Susceptible	No mechanisms identified	First-line susceptible	Susceptible	No mechanisms identified	Susceptible	No mechanisms identified	Susceptible	No mechanisms identified
SRR34169626	ACT	2017	lineage1	No mechanisms identified	Susceptible	No mechanisms identified	Susceptible	No mechanisms identified	Susceptible	No mechanisms identified	Susceptible	No mechanisms identified	Susceptible	No mechanisms identified	Susceptible	No mechanisms identified	Susceptible	No mechanisms identified	Susceptible	No mechanisms identified	Susceptible	No mechanisms identified	First-line susceptible	Susceptible	No mechanisms identified	Susceptible	No mechanisms identified	Susceptible	No mechanisms identified
SRR22251080	NSW	2017	lineage3	No mechanisms identified	Susceptible	No mechanisms identified	Susceptible	No mechanisms identified	Susceptible	No mechanisms identified	Susceptible	No mechanisms identified	Susceptible	No mechanisms identified	Susceptible	No mechanisms identified	Susceptible	No mechanisms identified	Susceptible	No mechanisms identified	Susceptible	No mechanisms identified	First-line susceptible	Susceptible	No mechanisms identified	Susceptible	No mechanisms identified	Susceptible	No mechanisms identified
SRR22251079	NSW	2017	lineage1	No mechanisms identified	Susceptible	No mechanisms identified	Susceptible	No mechanisms identified	Susceptible	No mechanisms identified	Susceptible	No mechanisms identified	Susceptible	No mechanisms identified	Susceptible	No mechanisms identified	Susceptible	No mechanisms identified	Susceptible	No mechanisms identified	Susceptible	No mechanisms identified	First-line susceptible	Susceptible	No mechanisms identified	Susceptible	No mechanisms identified	Susceptible	No mechanisms identified
SRR34169625	TAS	2017	lineage4	No mechanisms identified	Susceptible	No mechanisms identified	Susceptible	No mechanisms identified	Susceptible	No mechanisms identified	Susceptible	No mechanisms identified	Susceptible	No mechanisms identified	Susceptible	No mechanisms identified	Susceptible	No mechanisms identified	Susceptible	No mechanisms identified	Susceptible	No mechanisms identified	First-line susceptible	Susceptible	No mechanisms identified	Susceptible	No mechanisms identified	Susceptible	No mechanisms identified
SRR22251077	NSW	2017	lineage3	No mechanisms identified	Susceptible	No mechanisms identified	Susceptible	No mechanisms identified	Susceptible	No mechanisms identified	Susceptible	No mechanisms identified	Susceptible	No mechanisms identified	Susceptible	No mechanisms identified	Susceptible	No mechanisms identified	Susceptible	No mechanisms identified	Susceptible	No mechanisms identified	First-line susceptible	Susceptible	No mechanisms identified	Susceptible	No mechanisms identified	Susceptible	No mechanisms identified
SRR22251075	NSW	2017	lineage2	No mechanisms identified	Susceptible	No mechanisms identified	Susceptible	No mechanisms identified	Susceptible	No mechanisms identified	Susceptible	No mechanisms identified	Susceptible	No mechanisms identified	Susceptible	No mechanisms identified	Susceptible	No mechanisms identified	Susceptible	No mechanisms identified	Susceptible	No mechanisms identified	First-line susceptible	Susceptible	No mechanisms identified	Susceptible	No mechanisms identified	Susceptible	No mechanisms identified
SRR22251074	NSW	2017	lineage1	No mechanisms identified	Susceptible	No mechanisms identified	Susceptible	No mechanisms identified	Susceptible	No mechanisms identified	Susceptible	No mechanisms identified	Susceptible	No mechanisms identified	Susceptible	No mechanisms identified	Susceptible	No mechanisms identified	Susceptible	No mechanisms identified	Susceptible	No mechanisms identified	First-line susceptible	Susceptible	No mechanisms identified	Susceptible	No mechanisms identified	Susceptible	No mechanisms identified
SRR22251073	NSW	2017	lineage1	No mechanisms identified	Susceptible	No mechanisms identified	Susceptible	No mechanisms identified	Susceptible	No mechanisms identified	Susceptible	No mechanisms identified	Susceptible	No mechanisms identified	Susceptible	No mechanisms identified	Susceptible	No mechanisms identified	Susceptible	No mechanisms identified	Susceptible	No mechanisms identified	First-line susceptible	Susceptible	No mechanisms identified	Susceptible	No mechanisms identified	Susceptible	No mechanisms identified
SRR22251072	NSW	2017	lineage3	No mechanisms identified	Susceptible	No mechanisms identified	Susceptible	No mechanisms identified	Susceptible	No mechanisms identified	Susceptible	No mechanisms identified	Susceptible	No mechanisms identified	Susceptible	No mechanisms identified	Susceptible	No mechanisms identified	Susceptible	No mechanisms identified	Susceptible	No mechanisms identified	First-line susceptible	Susceptible	No mechanisms identified	Susceptible	No mechanisms identified	Susceptible	No mechanisms identified
SRR22251071	NSW	2017	lineage2	No mechanisms identified	Susceptible	No mechanisms identified	Susceptible	No mechanisms identified	Susceptible	No mechanisms identified	Susceptible	No mechanisms identified	Susceptible	No mechanisms identified	Susceptible	No mechanisms identified	Susceptible	No mechanisms identified	Susceptible	No mechanisms identified	Susceptible	No mechanisms identified	First-line susceptible	Susceptible	No mechanisms identified	Susceptible	No mechanisms identified	Susceptible	No mechanisms identified
SRR22251070	NSW	2017	lineage1	No mechanisms identified	Susceptible	No mechanisms identified	Susceptible	No mechanisms identified	Susceptible	No mechanisms identified	Susceptible	No mechanisms identified	Susceptible	No mechanisms identified	Susceptible	No mechanisms identified	Susceptible	No mechanisms identified	Susceptible	No mechanisms identified	Susceptible	No mechanisms identified	First-line susceptible	Susceptible	No mechanisms identified	Susceptible	No mechanisms identified	Susceptible	No mechanisms identified
SRR22251069	NSW	2017	lineage1	No mechanisms identified	Susceptible	No mechanisms identified	Susceptible	No mechanisms identified	Susceptible	No mechanisms identified	Susceptible	No mechanisms identified	Susceptible	No mechanisms identified	Susceptible	No mechanisms identified	Susceptible	No mechanisms identified	Susceptible	No mechanisms identified	Susceptible	No mechanisms identified	First-line susceptible	Susceptible	No mechanisms identified	Susceptible	No mechanisms identified	Susceptible	No mechanisms identified
SRR22251068	NSW	2017	lineage2	No mechanisms identified	Susceptible	No mechanisms identified	Susceptible	No mechanisms identified	Susceptible	No mechanisms identified	Susceptible	No mechanisms identified	Susceptible	No mechanisms identified	Susceptible	No mechanisms identified	Susceptible	No mechanisms identified	Susceptible	No mechanisms identified	Susceptible	No mechanisms identified	First-line susceptible	Susceptible	No mechanisms identified	Susceptible	No mechanisms identified	Susceptible	No mechanisms identified
SRR22251067	NSW	2017	lineage1	No mechanisms identified	Susceptible	No mechanisms identified	Susceptible	No mechanisms identified	Susceptible	No mechanisms identified	Susceptible	No mechanisms identified	Susceptible	No mechanisms identified	Susceptible	No mechanisms identified	Susceptible	No mechanisms identified	Susceptible	No mechanisms identified	Susceptible	No mechanisms identified	First-line susceptible	Susceptible	No mechanisms identified	Susceptible	No mechanisms identified	Susceptible	No mechanisms identified
SRR22251066	NSW	2017	lineage2	No mechanisms identified	Susceptible	No mechanisms identified	Susceptible	No mechanisms identified	Susceptible	No mechanisms identified	Susceptible	No mechanisms identified	Susceptible	No mechanisms identified	Low-level resistant	inhA_c.-777C>T	Susceptible	No mechanisms identified	Susceptible	No mechanisms identified	Susceptible	No mechanisms identified	mono-resistant (HR-TB)	Susceptible	No mechanisms identified	Susceptible	No mechanisms identified	Susceptible	No mechanisms identified
SRR22251064	NSW	2017	lineage1	No mechanisms identified	Susceptible	No mechanisms identified	Susceptible	No mechanisms identified	Susceptible	No mechanisms identified	Susceptible	No mechanisms identified	Susceptible	No mechanisms identified	Susceptible	No mechanisms identified	Susceptible	No mechanisms identified	Susceptible	No mechanisms identified	Susceptible	No mechanisms identified	First-line susceptible	Susceptible	No mechanisms identified	Susceptible	No mechanisms identified	Susceptible	No mechanisms identified
SRR22251947	NSW	2017	lineage3	No mechanisms identified	Susceptible	No mechanisms identified	Susceptible	No mechanisms identified	Susceptible	No mechanisms identified	Susceptible	No mechanisms identified	Susceptible	No mechanisms identified	Susceptible	No mechanisms identified	Susceptible	No mechanisms identified	Susceptible	No mechanisms identified	Susceptible	No mechanisms identified	First-line susceptible	Susceptible	No mechanisms identified	Susceptible	No mechanisms identified	Susceptible	No mechanisms identified
SRR22251946	NSW	2017	lineage2	No mechanisms identified	Susceptible	No mechanisms identified	Susceptible	No mechanisms identified	Susceptible	No mechanisms identified	Susceptible	No mechanisms identified	Susceptible	No mechanisms identified	Susceptible	No mechanisms identified	Susceptible	No mechanisms identified	Susceptible	No mechanisms identified	Susceptible	No mechanisms identified	First-line susceptible	Susceptible	No mechanisms identified	Susceptible	No mechanisms identified	Susceptible	No mechanisms identified
SRR22251944	NSW	2017	lineage1;lineage4	No mechanisms identified	Susceptible	No mechanisms identified	Susceptible	No mechanisms identified	Susceptible	No mechanisms identified	Susceptible	No mechanisms identified	Susceptible	No mechanisms identified	Susceptible	No mechanisms identified	Susceptible	No mechanisms identified	Susceptible	No mechanisms identified	Susceptible	No mechanisms identified	First-line susceptible	Susceptible	No mechanisms identified	Susceptible	No mechanisms identified	Susceptible	No mechanisms identified
SRR22251943	NSW	2017	lineage1	No mechanisms identified	Susceptible	No mechanisms identified	Susceptible	No mechanisms identified	Susceptible	No mechanisms identified	Susceptible	No mechanisms identified	Susceptible	No mechanisms identified	Susceptible	No mechanisms identified	Susceptible	No mechanisms identified	Susceptible	No mechanisms identified	Susceptible	No mechanisms identified	mono-resistant (RR-TB)	Susceptible	No mechanisms identified	Resistant	rpoB_p.Lys446Thr	Susceptible	No mechanisms identified
SRR22251942	NSW	2017	lineage2	No mechanisms identified	Susceptible	No mechanisms identified	Susceptible	No mechanisms identified	Susceptible	No mechanisms identified	Susceptible	No mechanisms identified	Susceptible	No mechanisms identified	Susceptible	No mechanisms identified	Susceptible	No mechanisms identified	Susceptible	No mechanisms identified	Susceptible	No mechanisms identified	First-line susceptible	Susceptible	No mechanisms identified	Susceptible	No mechanisms identified	Susceptible	No mechanisms identified
SRR22251941	NSW	2017	lineage3	No mechanisms identified	Susceptible	No mechanisms identified	Susceptible	No mechanisms identified	Susceptible	No mechanisms identified	Susceptible	No mechanisms identified	Susceptible	No mechanisms identified	Susceptible	No mechanisms identified	Susceptible	No mechanisms identified	Susceptible	No mechanisms identified	Susceptible	No mechanisms identified	First-line susceptible	Susceptible	No mechanisms identified	Susceptible	No mechanisms identified	Susceptible	No mechanisms identified
SRR34169624	TAS	2017	lineage1	No mechanisms identified	Susceptible	No mechanisms identified	Susceptible	No mechanisms identified	Susceptible	No mechanisms identified	Susceptible	No mechanisms identified	Susceptible	No mechanisms identified	Resistant	katG_p.Ser315Thr	Susceptible	No mechanisms identified	Susceptible	No mechanisms identified	Susceptible	No mechanisms identified	mono-resistant (HR-TB)	Susceptible	No mechanisms identified	Susceptible	No mechanisms identified	Resistant	rpsL_p.Lys88Arg
SRR22251939	NSW	2017	lineage3	No mechanisms identified	Susceptible	No mechanisms identified	Susceptible	No mechanisms identified	Susceptible	No mechanisms identified	Susceptible	No mechanisms identified	Susceptible	No mechanisms identified	Susceptible	No mechanisms identified	Susceptible	No mechanisms identified	Susceptible	No mechanisms identified	Susceptible	No mechanisms identified	First-line susceptible	Susceptible	No mechanisms identified	Susceptible	No mechanisms identified	Susceptible	No mechanisms identified
SRR22251937	NSW	2017	lineage2	No mechanisms identified	Susceptible	No mechanisms identified	Susceptible	No mechanisms identified	Susceptible	No mechanisms identified	Susceptible	No mechanisms identified	Susceptible	No mechanisms identified	Resistant	katG_p.Ser315Thr	Susceptible	No mechanisms identified	Susceptible	No mechanisms identified	Susceptible	No mechanisms identified	mono-resistant (HR-TB)	Susceptible	No mechanisms identified	Susceptible	No mechanisms identified	Susceptible	No mechanisms identified
SRR22251936	NSW	2017	lineage4	No mechanisms identified	Susceptible	No mechanisms identified	Susceptible	No mechanisms identified	Susceptible	No mechanisms identified	Susceptible	No mechanisms identified	Susceptible	No mechanisms identified	Susceptible	No mechanisms identified	Susceptible	No mechanisms identified	Susceptible	No mechanisms identified	Susceptible	No mechanisms identified	First-line susceptible	Susceptible	No mechanisms identified	Susceptible	No mechanisms identified	Susceptible	No mechanisms identified
SRR34169623	ACT	2017	lineage4	No mechanisms identified	Susceptible	No mechanisms identified	Susceptible	No mechanisms identified	Susceptible	No mechanisms identified	Susceptible	No mechanisms identified	Susceptible	No mechanisms identified	Susceptible	No mechanisms identified	Susceptible	No mechanisms identified	Susceptible	No mechanisms identified	Susceptible	No mechanisms identified	First-line susceptible	Susceptible	No mechanisms identified	Susceptible	No mechanisms identified	Susceptible	No mechanisms identified
SRR22251934	NSW	2017	lineage2	No mechanisms identified	Susceptible	No mechanisms identified	Susceptible	No mechanisms identified	Susceptible	No mechanisms identified	Susceptible	No mechanisms identified	Susceptible	No mechanisms identified	Susceptible	No mechanisms identified	Susceptible	No mechanisms identified	Susceptible	No mechanisms identified	Susceptible	No mechanisms identified	First-line susceptible	Susceptible	No mechanisms identified	Susceptible	No mechanisms identified	Susceptible	No mechanisms identified
SRR22251933	NSW	2017	lineage1	No mechanisms identified	Susceptible	No mechanisms identified	Susceptible	No mechanisms identified	Susceptible	No mechanisms identified	Susceptible	No mechanisms identified	Susceptible	No mechanisms identified	Susceptible	No mechanisms identified	Susceptible	No mechanisms identified	Susceptible	No mechanisms identified	Susceptible	No mechanisms identified	First-line susceptible	Susceptible	No mechanisms identified	Susceptible	No mechanisms identified	Susceptible	No mechanisms identified
SRR22251930	NSW	2017	lineage4	No mechanisms identified	Susceptible	No mechanisms identified	Susceptible	No mechanisms identified	Susceptible	No mechanisms identified	Susceptible	No mechanisms identified	Susceptible	No mechanisms identified	Susceptible	No mechanisms identified	Susceptible	No mechanisms identified	Susceptible	No mechanisms identified	Susceptible	No mechanisms identified	First-line susceptible	Susceptible	No mechanisms identified	Susceptible	No mechanisms identified	Susceptible	No mechanisms identified
SRR22251923	NSW	2017	lineage1	No mechanisms identified	Susceptible	No mechanisms identified	Susceptible	No mechanisms identified	Susceptible	No mechanisms identified	Susceptible	No mechanisms identified	Susceptible	No mechanisms identified	Susceptible	No mechanisms identified	Susceptible	No mechanisms identified	Susceptible	No mechanisms identified	Susceptible	No mechanisms identified	First-line susceptible	Susceptible	No mechanisms identified	Susceptible	No mechanisms identified	Susceptible	No mechanisms identified
SRR22251921	NSW	2017	lineage1	No mechanisms identified	Susceptible	No mechanisms identified	Susceptible	No mechanisms identified	Susceptible	No mechanisms identified	Susceptible	No mechanisms identified	Susceptible	No mechanisms identified	Susceptible	No mechanisms identified	Susceptible	No mechanisms identified	Susceptible	No mechanisms identified	Susceptible	No mechanisms identified	First-line susceptible	Susceptible	No mechanisms identified	Susceptible	No mechanisms identified	Susceptible	No mechanisms identified
SRR22251920	NSW	2017	lineage1	No mechanisms identified	Susceptible	No mechanisms identified	Susceptible	No mechanisms identified	Susceptible	No mechanisms identified	Susceptible	No mechanisms identified	Susceptible	No mechanisms identified	Susceptible	No mechanisms identified	Susceptible	No mechanisms identified	Susceptible	No mechanisms identified	Susceptible	No mechanisms identified	First-line susceptible	Susceptible	No mechanisms identified	Susceptible	No mechanisms identified	Susceptible	No mechanisms identified
SRR34101609	QLD	2017	lineage4	No mechanisms identified	Susceptible	No mechanisms identified	Susceptible	No mechanisms identified	Susceptible	No mechanisms identified	Susceptible	No mechanisms identified	Susceptible	No mechanisms identified	Susceptible	No mechanisms identified	Susceptible	No mechanisms identified	Susceptible	No mechanisms identified	Susceptible	No mechanisms identified	First-line susceptible	Susceptible	No mechanisms identified	Susceptible	No mechanisms identified	Susceptible	No mechanisms identified
SRR34101608	QLD	2017	lineage2	No mechanisms identified	Susceptible	No mechanisms identified	Susceptible	No mechanisms identified	Susceptible	No mechanisms identified	Susceptible	No mechanisms identified	Resistant	embB_p.Met306Val	Resistant	katG_p.Ser315Thr	Susceptible	No mechanisms identified	Susceptible	No mechanisms identified	Susceptible	No mechanisms identified	MDR-TB	Susceptible	No mechanisms identified	Resistant	rpoB_p.His445Asp	Susceptible	No mechanisms identified
SRR34101513	QLD	2017	lineage2	No mechanisms identified	Susceptible	No mechanisms identified	Susceptible	No mechanisms identified	Susceptible	No mechanisms identified	Susceptible	No mechanisms identified	Susceptible	No mechanisms identified	Susceptible	No mechanisms identified	Susceptible	No mechanisms identified	Susceptible	No mechanisms identified	Susceptible	No mechanisms identified	First-line susceptible	Susceptible	No mechanisms identified	Susceptible	No mechanisms identified	Susceptible	No mechanisms identified
SRR34101502	QLD	2017	lineage1	No mechanisms identified	Susceptible	No mechanisms identified	Susceptible	No mechanisms identified	Susceptible	No mechanisms identified	Susceptible	No mechanisms identified	Susceptible	No mechanisms identified	Low-level resistant	inhA_c.-154G>A	Susceptible	No mechanisms identified	Susceptible	No mechanisms identified	Susceptible	No mechanisms identified	mono-resistant (HR-TB)	Susceptible	No mechanisms identified	Susceptible	No mechanisms identified	Resistant	gid_LoF
SRR34101491	QLD	2017	lineage4	No mechanisms identified	Susceptible	No mechanisms identified	Susceptible	No mechanisms identified	Susceptible	No mechanisms identified	Susceptible	No mechanisms identified	Susceptible	No mechanisms identified	Susceptible	No mechanisms identified	Susceptible	No mechanisms identified	Susceptible	No mechanisms identified	Susceptible	No mechanisms identified	First-line susceptible	Susceptible	No mechanisms identified	Susceptible	No mechanisms identified	Susceptible	No mechanisms identified
SRR34101480	QLD	2017	lineage3	No mechanisms identified	Susceptible	No mechanisms identified	Susceptible	No mechanisms identified	Susceptible	No mechanisms identified	Susceptible	No mechanisms identified	Susceptible	No mechanisms identified	Resistant	katG_p.Ser315Thr	Susceptible	No mechanisms identified	Susceptible	No mechanisms identified	Susceptible	No mechanisms identified	mono-resistant (HR-TB)	Susceptible	No mechanisms identified	Susceptible	No mechanisms identified	Susceptible	No mechanisms identified
SRR34101469	QLD	2017	lineage3	No mechanisms identified	Susceptible	No mechanisms identified	Susceptible	No mechanisms identified	Susceptible	No mechanisms identified	Susceptible	No mechanisms identified	Susceptible	No mechanisms identified	Susceptible	No mechanisms identified	Susceptible	No mechanisms identified	Susceptible	No mechanisms identified	Susceptible	No mechanisms identified	First-line susceptible	Susceptible	No mechanisms identified	Susceptible	No mechanisms identified	Susceptible	No mechanisms identified
SRR34101458	QLD	2017	lineage4	No mechanisms identified	Susceptible	No mechanisms identified	Susceptible	No mechanisms identified	Susceptible	No mechanisms identified	Susceptible	No mechanisms identified	Susceptible	No mechanisms identified	Susceptible	No mechanisms identified	Susceptible	No mechanisms identified	Susceptible	No mechanisms identified	Susceptible	No mechanisms identified	First-line susceptible	Susceptible	No mechanisms identified	Susceptible	No mechanisms identified	Susceptible	No mechanisms identified
SRR34101539	QLD	2017	lineage1	No mechanisms identified	Susceptible	No mechanisms identified	Susceptible	No mechanisms identified	Susceptible	No mechanisms identified	Susceptible	No mechanisms identified	Susceptible	No mechanisms identified	Susceptible	No mechanisms identified	Susceptible	No mechanisms identified	Susceptible	No mechanisms identified	Susceptible	No mechanisms identified	First-line susceptible	Susceptible	No mechanisms identified	Susceptible	No mechanisms identified	Susceptible	No mechanisms identified
SRR34101528	QLD	2017	lineage4	No mechanisms identified	Susceptible	No mechanisms identified	Susceptible	No mechanisms identified	Susceptible	No mechanisms identified	Susceptible	No mechanisms identified	Susceptible	No mechanisms identified	Susceptible	No mechanisms identified	Susceptible	No mechanisms identified	Susceptible	No mechanisms identified	Susceptible	No mechanisms identified	First-line susceptible	Susceptible	No mechanisms identified	Susceptible	No mechanisms identified	Susceptible	No mechanisms identified
SRR34101607	QLD	2017	lineage4	No mechanisms identified	Susceptible	No mechanisms identified	Susceptible	No mechanisms identified	Susceptible	No mechanisms identified	Susceptible	No mechanisms identified	Susceptible	No mechanisms identified	Susceptible	No mechanisms identified	Susceptible	No mechanisms identified	Susceptible	No mechanisms identified	Susceptible	No mechanisms identified	First-line susceptible	Susceptible	No mechanisms identified	Susceptible	No mechanisms identified	Susceptible	No mechanisms identified
SRR34101596	QLD	2017	lineage2	No mechanisms identified	Susceptible	No mechanisms identified	Susceptible	No mechanisms identified	Susceptible	No mechanisms identified	Susceptible	No mechanisms identified	Susceptible	No mechanisms identified	Susceptible	No mechanisms identified	Susceptible	No mechanisms identified	Susceptible	No mechanisms identified	Susceptible	No mechanisms identified	First-line susceptible	Susceptible	No mechanisms identified	Susceptible	No mechanisms identified	Susceptible	No mechanisms identified
SRR34101585	QLD	2016	lineage3	No mechanisms identified	Susceptible	No mechanisms identified	Susceptible	No mechanisms identified	Susceptible	No mechanisms identified	Susceptible	No mechanisms identified	Susceptible	No mechanisms identified	Susceptible	No mechanisms identified	Susceptible	No mechanisms identified	Susceptible	No mechanisms identified	Susceptible	No mechanisms identified	First-line susceptible	Susceptible	No mechanisms identified	Susceptible	No mechanisms identified	Susceptible	No mechanisms identified
SRR34101574	QLD	2017	lineage3	No mechanisms identified	Susceptible	No mechanisms identified	Susceptible	No mechanisms identified	Susceptible	No mechanisms identified	Susceptible	No mechanisms identified	Susceptible	No mechanisms identified	Susceptible	No mechanisms identified	Susceptible	No mechanisms identified	Susceptible	No mechanisms identified	Susceptible	No mechanisms identified	First-line susceptible	Susceptible	No mechanisms identified	Susceptible	No mechanisms identified	Susceptible	No mechanisms identified
SRR34101517	QLD	2017	lineage1	No mechanisms identified	Susceptible	No mechanisms identified	Susceptible	No mechanisms identified	Susceptible	No mechanisms identified	Susceptible	No mechanisms identified	Susceptible	No mechanisms identified	Susceptible	No mechanisms identified	Susceptible	No mechanisms identified	Susceptible	No mechanisms identified	Susceptible	No mechanisms identified	First-line susceptible	Susceptible	No mechanisms identified	Susceptible	No mechanisms identified	Susceptible	No mechanisms identified
SRR34101516	QLD	2017	lineage1	No mechanisms identified	Susceptible	No mechanisms identified	Susceptible	No mechanisms identified	Susceptible	No mechanisms identified	Susceptible	No mechanisms identified	Susceptible	No mechanisms identified	Resistant	katG_p.Ser315Thr	Susceptible	No mechanisms identified	Susceptible	No mechanisms identified	Susceptible	No mechanisms identified	mono-resistant (HR-TB)	Susceptible	No mechanisms identified	Susceptible	No mechanisms identified	Susceptible	No mechanisms identified
SRR34101515	QLD	2017	lineage1	No mechanisms identified	Susceptible	No mechanisms identified	Susceptible	No mechanisms identified	Susceptible	No mechanisms identified	Susceptible	No mechanisms identified	Susceptible	No mechanisms identified	Low-level resistant	inhA_c.-777C>T	Susceptible	No mechanisms identified	Susceptible	No mechanisms identified	Susceptible	No mechanisms identified	mono-resistant (HR-TB)	Susceptible	No mechanisms identified	Susceptible	No mechanisms identified	Resistant	rpsL_p.Lys88Arg
SRR34101514	QLD	2017	lineage1	No mechanisms identified	Susceptible	No mechanisms identified	Susceptible	No mechanisms identified	Susceptible	No mechanisms identified	Susceptible	No mechanisms identified	Susceptible	No mechanisms identified	Susceptible	No mechanisms identified	Susceptible	No mechanisms identified	Susceptible	No mechanisms identified	Susceptible	No mechanisms identified	First-line susceptible	Susceptible	No mechanisms identified	Susceptible	No mechanisms identified	Susceptible	No mechanisms identified
SRR34101511	QLD	2017	lineage2	No mechanisms identified	Susceptible	No mechanisms identified	Susceptible	No mechanisms identified	Susceptible	No mechanisms identified	Susceptible	No mechanisms identified	Susceptible	No mechanisms identified	Susceptible	No mechanisms identified	Susceptible	No mechanisms identified	Susceptible	No mechanisms identified	Susceptible	No mechanisms identified	First-line susceptible	Susceptible	No mechanisms identified	Susceptible	No mechanisms identified	Susceptible	No mechanisms identified
SRR34101510	QLD	2017	lineage4	No mechanisms identified	Susceptible	No mechanisms identified	Susceptible	No mechanisms identified	Susceptible	No mechanisms identified	Susceptible	No mechanisms identified	Susceptible	No mechanisms identified	Susceptible	No mechanisms identified	Susceptible	No mechanisms identified	Susceptible	No mechanisms identified	Susceptible	No mechanisms identified	First-line susceptible	Susceptible	No mechanisms identified	Susceptible	No mechanisms identified	Susceptible	No mechanisms identified
SRR34101509	QLD	2017	lineage2	No mechanisms identified	Susceptible	No mechanisms identified	Susceptible	No mechanisms identified	Susceptible	No mechanisms identified	Susceptible	No mechanisms identified	Susceptible	No mechanisms identified	Susceptible	No mechanisms identified	Susceptible	No mechanisms identified	Susceptible	No mechanisms identified	Susceptible	No mechanisms identified	First-line susceptible	Susceptible	No mechanisms identified	Susceptible	No mechanisms identified	Resistant	rpsL_p.Lys43Arg
SRR34101507	QLD	2017	lineage1	No mechanisms identified	Susceptible	No mechanisms identified	Susceptible	No mechanisms identified	Susceptible	No mechanisms identified	Susceptible	No mechanisms identified	Susceptible	No mechanisms identified	Susceptible	No mechanisms identified	Susceptible	No mechanisms identified	Susceptible	No mechanisms identified	Susceptible	No mechanisms identified	First-line susceptible	Susceptible	No mechanisms identified	Susceptible	No mechanisms identified	Susceptible	No mechanisms identified
SRR34101506	QLD	2017	lineage4	No mechanisms identified	Susceptible	No mechanisms identified	Susceptible	No mechanisms identified	Susceptible	No mechanisms identified	Susceptible	No mechanisms identified	Susceptible	No mechanisms identified	Susceptible	No mechanisms identified	Susceptible	No mechanisms identified	Susceptible	No mechanisms identified	Susceptible	No mechanisms identified	First-line susceptible	Susceptible	No mechanisms identified	Susceptible	No mechanisms identified	Susceptible	No mechanisms identified
SRR34101505	QLD	2017	lineage1	No mechanisms identified	Susceptible	No mechanisms identified	Susceptible	No mechanisms identified	Susceptible	No mechanisms identified	Susceptible	No mechanisms identified	Susceptible	No mechanisms identified	Susceptible	No mechanisms identified	Susceptible	No mechanisms identified	Susceptible	No mechanisms identified	Susceptible	No mechanisms identified	First-line susceptible	Susceptible	No mechanisms identified	Susceptible	No mechanisms identified	Susceptible	No mechanisms identified
SRR34101504	QLD	2017	lineage2;lineage1	No mechanisms identified	Susceptible	No mechanisms identified	Susceptible	No mechanisms identified	Susceptible	No mechanisms identified	Susceptible	No mechanisms identified	Susceptible	No mechanisms identified	Susceptible	No mechanisms identified	Susceptible	No mechanisms identified	Susceptible	No mechanisms identified	Susceptible	No mechanisms identified	First-line susceptible	Susceptible	No mechanisms identified	Susceptible	No mechanisms identified	Susceptible	No mechanisms identified
SRR34101501	QLD	2017	lineage1	No mechanisms identified	Susceptible	No mechanisms identified	Susceptible	No mechanisms identified	Susceptible	No mechanisms identified	Susceptible	No mechanisms identified	Susceptible	No mechanisms identified	Susceptible	No mechanisms identified	Susceptible	No mechanisms identified	Susceptible	No mechanisms identified	Susceptible	No mechanisms identified	First-line susceptible	Susceptible	No mechanisms identified	Susceptible	No mechanisms identified	Susceptible	No mechanisms identified
SRR34101500	QLD	2017	lineage1	No mechanisms identified	Susceptible	No mechanisms identified	Susceptible	No mechanisms identified	Susceptible	No mechanisms identified	Susceptible	No mechanisms identified	Susceptible	No mechanisms identified	Susceptible	No mechanisms identified	Susceptible	No mechanisms identified	Susceptible	No mechanisms identified	Susceptible	No mechanisms identified	First-line susceptible	Susceptible	No mechanisms identified	Susceptible	No mechanisms identified	Susceptible	No mechanisms identified
SRR34101499	QLD	2017	lineage1	No mechanisms identified	Susceptible	No mechanisms identified	Susceptible	No mechanisms identified	Susceptible	No mechanisms identified	Susceptible	No mechanisms identified	Susceptible	No mechanisms identified	Susceptible	No mechanisms identified	Susceptible	No mechanisms identified	Susceptible	No mechanisms identified	Susceptible	No mechanisms identified	First-line susceptible	Susceptible	No mechanisms identified	Susceptible	No mechanisms identified	Resistant	gid_LoF
SRR34101498	QLD	2017	lineage2	No mechanisms identified	Susceptible	No mechanisms identified	Susceptible	No mechanisms identified	Susceptible	No mechanisms identified	Susceptible	No mechanisms identified	Susceptible	No mechanisms identified	Susceptible	No mechanisms identified	Susceptible	No mechanisms identified	Susceptible	No mechanisms identified	Susceptible	No mechanisms identified	First-line susceptible	Susceptible	No mechanisms identified	Susceptible	No mechanisms identified	Susceptible	No mechanisms identified
SRR34101497	QLD	2017	lineage2	No mechanisms identified	Susceptible	No mechanisms identified	Susceptible	No mechanisms identified	Susceptible	No mechanisms identified	Susceptible	No mechanisms identified	Susceptible	No mechanisms identified	Low-level resistant	inhA_c.-777C>T	Susceptible	No mechanisms identified	Susceptible	No mechanisms identified	Susceptible	No mechanisms identified	mono-resistant (HR-TB)	Susceptible	No mechanisms identified	Susceptible	No mechanisms identified	Susceptible	No mechanisms identified
SRR34101496	QLD	2017	lineage4;lineage2	No mechanisms identified	Susceptible	No mechanisms identified	Susceptible	No mechanisms identified	Susceptible	No mechanisms identified	Susceptible	No mechanisms identified	Susceptible	No mechanisms identified	Resistant	katG_p.Ser315Thr	Susceptible	No mechanisms identified	Susceptible	No mechanisms identified	Susceptible	No mechanisms identified	MDR-TB	Susceptible	No mechanisms identified	Resistant	rpoB_p.Ser450Leu	Resistant	rpsL_p.Lys43Arg
SRR34101495	QLD	2017	lineage1	No mechanisms identified	Susceptible	No mechanisms identified	Susceptible	No mechanisms identified	Susceptible	No mechanisms identified	Susceptible	No mechanisms identified	Susceptible	No mechanisms identified	Susceptible	No mechanisms identified	Susceptible	No mechanisms identified	Susceptible	No mechanisms identified	Susceptible	No mechanisms identified	First-line susceptible	Susceptible	No mechanisms identified	Susceptible	No mechanisms identified	Susceptible	No mechanisms identified
SRR34101494	QLD	2017	lineage1;lineage4	No mechanisms identified	Susceptible	No mechanisms identified	Susceptible	No mechanisms identified	Susceptible	No mechanisms identified	Susceptible	No mechanisms identified	Susceptible	No mechanisms identified	Susceptible	No mechanisms identified	Susceptible	No mechanisms identified	Susceptible	No mechanisms identified	Susceptible	No mechanisms identified	First-line susceptible	Susceptible	No mechanisms identified	Susceptible	No mechanisms identified	Susceptible	No mechanisms identified
SRR34101493	QLD	2017	lineage1	No mechanisms identified	Susceptible	No mechanisms identified	Susceptible	No mechanisms identified	Susceptible	No mechanisms identified	Susceptible	No mechanisms identified	Susceptible	No mechanisms identified	Susceptible	No mechanisms identified	Susceptible	No mechanisms identified	Susceptible	No mechanisms identified	Susceptible	No mechanisms identified	First-line susceptible	Susceptible	No mechanisms identified	Susceptible	No mechanisms identified	Susceptible	No mechanisms identified
SRR34101492	QLD	2017	lineage2	No mechanisms identified	Susceptible	No mechanisms identified	Susceptible	No mechanisms identified	Susceptible	No mechanisms identified	Susceptible	No mechanisms identified	Susceptible	No mechanisms identified	Susceptible	No mechanisms identified	Susceptible	No mechanisms identified	Susceptible	No mechanisms identified	Susceptible	No mechanisms identified	First-line susceptible	Susceptible	No mechanisms identified	Susceptible	No mechanisms identified	Susceptible	No mechanisms identified
SRR34101490	QLD	2017	lineage1	No mechanisms identified	Susceptible	No mechanisms identified	Susceptible	No mechanisms identified	Susceptible	No mechanisms identified	Susceptible	No mechanisms identified	Susceptible	No mechanisms identified	Susceptible	No mechanisms identified	Susceptible	No mechanisms identified	Susceptible	No mechanisms identified	Susceptible	No mechanisms identified	First-line susceptible	Susceptible	No mechanisms identified	Susceptible	No mechanisms identified	Susceptible	No mechanisms identified
SRR34101489	QLD	2017	lineage2	No mechanisms identified	Susceptible	No mechanisms identified	Susceptible	No mechanisms identified	Susceptible	No mechanisms identified	Susceptible	No mechanisms identified	Susceptible	No mechanisms identified	Susceptible	No mechanisms identified	Susceptible	No mechanisms identified	Susceptible	No mechanisms identified	Susceptible	No mechanisms identified	First-line susceptible	Susceptible	No mechanisms identified	Susceptible	No mechanisms identified	Susceptible	No mechanisms identified
SRR34101488	QLD	2017	lineage4	No mechanisms identified	Susceptible	No mechanisms identified	Susceptible	No mechanisms identified	Susceptible	No mechanisms identified	Susceptible	No mechanisms identified	Susceptible	No mechanisms identified	Susceptible	No mechanisms identified	Susceptible	No mechanisms identified	Susceptible	No mechanisms identified	Susceptible	No mechanisms identified	First-line susceptible	Susceptible	No mechanisms identified	Susceptible	No mechanisms identified	Susceptible	No mechanisms identified
SRR34101487	QLD	2017	lineage4;lineage2	No mechanisms identified	Susceptible	No mechanisms identified	Susceptible	No mechanisms identified	Susceptible	No mechanisms identified	Susceptible	No mechanisms identified	Susceptible	No mechanisms identified	Susceptible	No mechanisms identified	Susceptible	No mechanisms identified	Susceptible	No mechanisms identified	Susceptible	No mechanisms identified	First-line susceptible	Susceptible	No mechanisms identified	Susceptible	No mechanisms identified	Susceptible	No mechanisms identified
SRR34101486	QLD	2017	lineage1	No mechanisms identified	Susceptible	No mechanisms identified	Susceptible	No mechanisms identified	Susceptible	No mechanisms identified	Susceptible	No mechanisms identified	Susceptible	No mechanisms identified	Susceptible	No mechanisms identified	Susceptible	No mechanisms identified	Susceptible	No mechanisms identified	Susceptible	No mechanisms identified	First-line susceptible	Susceptible	No mechanisms identified	Susceptible	No mechanisms identified	Susceptible	No mechanisms identified
SRR34101485	QLD	2017	lineage2	No mechanisms identified	Susceptible	No mechanisms identified	Susceptible	No mechanisms identified	Susceptible	No mechanisms identified	Susceptible	No mechanisms identified	Susceptible	No mechanisms identified	Susceptible	No mechanisms identified	Susceptible	No mechanisms identified	Susceptible	No mechanisms identified	Susceptible	No mechanisms identified	First-line susceptible	Susceptible	No mechanisms identified	Susceptible	No mechanisms identified	Susceptible	No mechanisms identified
SRR34101484	QLD	2017	lineage4	No mechanisms identified	Susceptible	No mechanisms identified	Susceptible	No mechanisms identified	Susceptible	No mechanisms identified	Susceptible	No mechanisms identified	Susceptible	No mechanisms identified	Susceptible	No mechanisms identified	Susceptible	No mechanisms identified	Susceptible	No mechanisms identified	Susceptible	No mechanisms identified	First-line susceptible	Susceptible	No mechanisms identified	Susceptible	No mechanisms identified	Susceptible	No mechanisms identified
SRR34101483	QLD	2017	lineage1;lineage4	No mechanisms identified	Susceptible	No mechanisms identified	Susceptible	No mechanisms identified	Susceptible	No mechanisms identified	Susceptible	No mechanisms identified	Susceptible	No mechanisms identified	Susceptible	No mechanisms identified	Susceptible	No mechanisms identified	Susceptible	No mechanisms identified	Susceptible	No mechanisms identified	First-line susceptible	Susceptible	No mechanisms identified	Susceptible	No mechanisms identified	Susceptible	No mechanisms identified
SRR34101482	QLD	2017	lineage1;lineage4	No mechanisms identified	Susceptible	No mechanisms identified	Susceptible	No mechanisms identified	Susceptible	No mechanisms identified	Susceptible	No mechanisms identified	Susceptible	No mechanisms identified	Susceptible	No mechanisms identified	Susceptible	No mechanisms identified	Susceptible	No mechanisms identified	Susceptible	No mechanisms identified	First-line susceptible	Susceptible	No mechanisms identified	Susceptible	No mechanisms identified	Resistant	gid_LoF
SRR34101481	QLD	2017	lineage4	No mechanisms identified	Susceptible	No mechanisms identified	Susceptible	No mechanisms identified	Susceptible	No mechanisms identified	Susceptible	No mechanisms identified	Susceptible	No mechanisms identified	Susceptible	No mechanisms identified	Susceptible	No mechanisms identified	Susceptible	No mechanisms identified	Susceptible	No mechanisms identified	First-line susceptible	Susceptible	No mechanisms identified	Susceptible	No mechanisms identified	Susceptible	No mechanisms identified
SRR34101479	QLD	2017	lineage4	No mechanisms identified	Susceptible	No mechanisms identified	Susceptible	No mechanisms identified	Susceptible	No mechanisms identified	Susceptible	No mechanisms identified	Susceptible	No mechanisms identified	Susceptible	No mechanisms identified	Susceptible	No mechanisms identified	Susceptible	No mechanisms identified	Susceptible	No mechanisms identified	First-line susceptible	Susceptible	No mechanisms identified	Susceptible	No mechanisms identified	Susceptible	No mechanisms identified
SRR34101478	QLD	2017	lineage4	No mechanisms identified	Susceptible	No mechanisms identified	Susceptible	No mechanisms identified	Susceptible	No mechanisms identified	Susceptible	No mechanisms identified	Susceptible	No mechanisms identified	Susceptible	No mechanisms identified	Susceptible	No mechanisms identified	Susceptible	No mechanisms identified	Susceptible	No mechanisms identified	First-line susceptible	Susceptible	No mechanisms identified	Susceptible	No mechanisms identified	Susceptible	No mechanisms identified
SRR34101477	QLD	2017	lineage2	No mechanisms identified	Susceptible	No mechanisms identified	Susceptible	No mechanisms identified	Susceptible	No mechanisms identified	Susceptible	No mechanisms identified	Susceptible	No mechanisms identified	Low-level resistant	inhA_c.-777C>T	Susceptible	No mechanisms identified	Susceptible	No mechanisms identified	Susceptible	No mechanisms identified	mono-resistant (HR-TB)	Susceptible	No mechanisms identified	Susceptible	No mechanisms identified	Resistant	rrs_n.514A>C
SRR34101475	QLD	2017	lineage4	No mechanisms identified	Susceptible	No mechanisms identified	Susceptible	No mechanisms identified	Susceptible	No mechanisms identified	Susceptible	No mechanisms identified	Susceptible	No mechanisms identified	Susceptible	No mechanisms identified	Susceptible	No mechanisms identified	Susceptible	No mechanisms identified	Susceptible	No mechanisms identified	First-line susceptible	Susceptible	No mechanisms identified	Susceptible	No mechanisms identified	Susceptible	No mechanisms identified
SRR34101474	QLD	2017	lineage2	No mechanisms identified	Susceptible	No mechanisms identified	Susceptible	No mechanisms identified	Susceptible	No mechanisms identified	Susceptible	No mechanisms identified	Susceptible	No mechanisms identified	Susceptible	No mechanisms identified	Susceptible	No mechanisms identified	Susceptible	No mechanisms identified	Susceptible	No mechanisms identified	First-line susceptible	Susceptible	No mechanisms identified	Susceptible	No mechanisms identified	Susceptible	No mechanisms identified
SRR34101472	QLD	2017	lineage4	No mechanisms identified	Susceptible	No mechanisms identified	Susceptible	No mechanisms identified	Susceptible	No mechanisms identified	Susceptible	No mechanisms identified	Susceptible	No mechanisms identified	Susceptible	No mechanisms identified	Susceptible	No mechanisms identified	Susceptible	No mechanisms identified	Susceptible	No mechanisms identified	First-line susceptible	Susceptible	No mechanisms identified	Susceptible	No mechanisms identified	Susceptible	No mechanisms identified
SRR34101471	QLD	2017	lineage2	No mechanisms identified	Susceptible	No mechanisms identified	Susceptible	No mechanisms identified	Susceptible	No mechanisms identified	Susceptible	No mechanisms identified	Susceptible	No mechanisms identified	Susceptible	No mechanisms identified	Susceptible	No mechanisms identified	Susceptible	No mechanisms identified	Susceptible	No mechanisms identified	First-line susceptible	Susceptible	No mechanisms identified	Susceptible	No mechanisms identified	Susceptible	No mechanisms identified
SRR34101470	QLD	2017	lineage1	No mechanisms identified	Susceptible	No mechanisms identified	Susceptible	No mechanisms identified	Susceptible	No mechanisms identified	Susceptible	No mechanisms identified	Susceptible	No mechanisms identified	Susceptible	No mechanisms identified	Susceptible	No mechanisms identified	Susceptible	No mechanisms identified	Susceptible	No mechanisms identified	First-line susceptible	Susceptible	No mechanisms identified	Susceptible	No mechanisms identified	Susceptible	No mechanisms identified
SRR34101468	QLD	2017	lineage4	No mechanisms identified	Susceptible	No mechanisms identified	Susceptible	No mechanisms identified	Susceptible	No mechanisms identified	Susceptible	No mechanisms identified	Susceptible	No mechanisms identified	Susceptible	No mechanisms identified	Susceptible	No mechanisms identified	Susceptible	No mechanisms identified	Susceptible	No mechanisms identified	First-line susceptible	Susceptible	No mechanisms identified	Susceptible	No mechanisms identified	Susceptible	No mechanisms identified
SRR34101467	QLD	2017	lineage1	No mechanisms identified	Susceptible	No mechanisms identified	Susceptible	No mechanisms identified	Susceptible	No mechanisms identified	Susceptible	No mechanisms identified	Susceptible	No mechanisms identified	Susceptible	No mechanisms identified	Susceptible	No mechanisms identified	Susceptible	No mechanisms identified	Susceptible	No mechanisms identified	First-line susceptible	Susceptible	No mechanisms identified	Susceptible	No mechanisms identified	Susceptible	No mechanisms identified
SRR34101466	QLD	2017	lineage1	No mechanisms identified	Susceptible	No mechanisms identified	Susceptible	No mechanisms identified	Susceptible	No mechanisms identified	Susceptible	No mechanisms identified	Susceptible	No mechanisms identified	Susceptible	No mechanisms identified	Susceptible	No mechanisms identified	Susceptible	No mechanisms identified	Susceptible	No mechanisms identified	First-line susceptible	Susceptible	No mechanisms identified	Susceptible	No mechanisms identified	Resistant	gid_LoF
SRR34101465	QLD	2017	lineage4	No mechanisms identified	Susceptible	No mechanisms identified	Susceptible	No mechanisms identified	Susceptible	No mechanisms identified	Susceptible	No mechanisms identified	Susceptible	No mechanisms identified	Susceptible	No mechanisms identified	Susceptible	No mechanisms identified	Susceptible	No mechanisms identified	Susceptible	No mechanisms identified	First-line susceptible	Susceptible	No mechanisms identified	Susceptible	No mechanisms identified	Susceptible	No mechanisms identified
SRR34101464	QLD	2017	lineage1	No mechanisms identified	Susceptible	No mechanisms identified	Susceptible	No mechanisms identified	Susceptible	No mechanisms identified	Susceptible	No mechanisms identified	Susceptible	No mechanisms identified	Susceptible	No mechanisms identified	Susceptible	No mechanisms identified	Susceptible	No mechanisms identified	Susceptible	No mechanisms identified	First-line susceptible	Susceptible	No mechanisms identified	Susceptible	No mechanisms identified	Susceptible	No mechanisms identified
SRR34101463	QLD	2017	lineage2	No mechanisms identified	Susceptible	No mechanisms identified	Susceptible	No mechanisms identified	Susceptible	No mechanisms identified	Susceptible	No mechanisms identified	Susceptible	No mechanisms identified	Susceptible	No mechanisms identified	Susceptible	No mechanisms identified	Susceptible	No mechanisms identified	Susceptible	No mechanisms identified	First-line susceptible	Susceptible	No mechanisms identified	Susceptible	No mechanisms identified	Susceptible	No mechanisms identified
SRR34101462	QLD	2017	lineage4	No mechanisms identified	Susceptible	No mechanisms identified	Susceptible	No mechanisms identified	Susceptible	No mechanisms identified	Susceptible	No mechanisms identified	Susceptible	No mechanisms identified	Susceptible	No mechanisms identified	Susceptible	No mechanisms identified	Susceptible	No mechanisms identified	Susceptible	No mechanisms identified	First-line susceptible	Susceptible	No mechanisms identified	Susceptible	No mechanisms identified	Resistant	gid_LoF
SRR34101461	QLD	2017	lineage1	No mechanisms identified	Susceptible	No mechanisms identified	Susceptible	No mechanisms identified	Susceptible	No mechanisms identified	Susceptible	No mechanisms identified	Susceptible	No mechanisms identified	Susceptible	No mechanisms identified	Susceptible	No mechanisms identified	Susceptible	No mechanisms identified	Susceptible	No mechanisms identified	First-line susceptible	Susceptible	No mechanisms identified	Susceptible	No mechanisms identified	Susceptible	No mechanisms identified
SRR34101460	QLD	2017	lineage2	No mechanisms identified	Susceptible	No mechanisms identified	Susceptible	No mechanisms identified	Susceptible	No mechanisms identified	Susceptible	No mechanisms identified	Susceptible	No mechanisms identified	Susceptible	No mechanisms identified	Susceptible	No mechanisms identified	Susceptible	No mechanisms identified	Susceptible	No mechanisms identified	First-line susceptible	Susceptible	No mechanisms identified	Susceptible	No mechanisms identified	Susceptible	No mechanisms identified
SRR34101457	QLD	2017	lineage4	No mechanisms identified	Susceptible	No mechanisms identified	Susceptible	No mechanisms identified	Susceptible	No mechanisms identified	Susceptible	No mechanisms identified	Susceptible	No mechanisms identified	Susceptible	No mechanisms identified	Susceptible	No mechanisms identified	Susceptible	No mechanisms identified	Susceptible	No mechanisms identified	First-line susceptible	Susceptible	No mechanisms identified	Susceptible	No mechanisms identified	Susceptible	No mechanisms identified
SRR34101455	QLD	2017	lineage2	No mechanisms identified	Susceptible	No mechanisms identified	Susceptible	No mechanisms identified	Susceptible	No mechanisms identified	Susceptible	No mechanisms identified	Susceptible	No mechanisms identified	Susceptible	No mechanisms identified	Susceptible	No mechanisms identified	Susceptible	No mechanisms identified	Susceptible	No mechanisms identified	First-line susceptible	Susceptible	No mechanisms identified	Susceptible	No mechanisms identified	Susceptible	No mechanisms identified
SRR34101454	QLD	2017	lineage4	No mechanisms identified	Susceptible	No mechanisms identified	Susceptible	No mechanisms identified	Susceptible	No mechanisms identified	Susceptible	No mechanisms identified	Susceptible	No mechanisms identified	Susceptible	No mechanisms identified	Susceptible	No mechanisms identified	Susceptible	No mechanisms identified	Susceptible	No mechanisms identified	First-line susceptible	Susceptible	No mechanisms identified	Susceptible	No mechanisms identified	Susceptible	No mechanisms identified
SRR34101544	QLD	2017	lineage4	No mechanisms identified	Susceptible	No mechanisms identified	Susceptible	No mechanisms identified	Susceptible	No mechanisms identified	Susceptible	No mechanisms identified	Susceptible	No mechanisms identified	Susceptible	No mechanisms identified	Susceptible	No mechanisms identified	Susceptible	No mechanisms identified	Susceptible	No mechanisms identified	First-line susceptible	Susceptible	No mechanisms identified	Susceptible	No mechanisms identified	Susceptible	No mechanisms identified
SRR34101542	QLD	2017	lineage2	No mechanisms identified	Susceptible	No mechanisms identified	Susceptible	No mechanisms identified	Susceptible	No mechanisms identified	Susceptible	No mechanisms identified	Susceptible	No mechanisms identified	Susceptible	No mechanisms identified	Susceptible	No mechanisms identified	Susceptible	No mechanisms identified	Susceptible	No mechanisms identified	First-line susceptible	Susceptible	No mechanisms identified	Susceptible	No mechanisms identified	Resistant	rpsL_p.Lys88Arg
SRR34101541	QLD	2017	lineage2	No mechanisms identified	Susceptible	No mechanisms identified	Susceptible	No mechanisms identified	Susceptible	No mechanisms identified	Susceptible	No mechanisms identified	Susceptible	No mechanisms identified	Susceptible	No mechanisms identified	Susceptible	No mechanisms identified	Susceptible	No mechanisms identified	Susceptible	No mechanisms identified	First-line susceptible	Susceptible	No mechanisms identified	Susceptible	No mechanisms identified	Susceptible	No mechanisms identified
SRR34101540	QLD	2017	lineage2	No mechanisms identified	Susceptible	No mechanisms identified	Susceptible	No mechanisms identified	Susceptible	No mechanisms identified	Susceptible	No mechanisms identified	Resistant	embB_p.Gln497Arg	Low-level resistant	inhA_c.-777C>T	Susceptible	No mechanisms identified	Susceptible	No mechanisms identified	Susceptible	No mechanisms identified	MDR-TB	Susceptible	No mechanisms identified	Resistant	rpoB_p.Ser450Leu	Resistant	rpsL_p.Lys43Arg
SRR34101538	QLD	2017	lineage1	No mechanisms identified	Susceptible	No mechanisms identified	Susceptible	No mechanisms identified	Susceptible	No mechanisms identified	Susceptible	No mechanisms identified	Susceptible	No mechanisms identified	Susceptible	No mechanisms identified	Susceptible	No mechanisms identified	Susceptible	No mechanisms identified	Susceptible	No mechanisms identified	First-line susceptible	Susceptible	No mechanisms identified	Susceptible	No mechanisms identified	Susceptible	No mechanisms identified
SRR34101537	QLD	2017	lineage1	No mechanisms identified	Susceptible	No mechanisms identified	Susceptible	No mechanisms identified	Susceptible	No mechanisms identified	Susceptible	No mechanisms identified	Susceptible	No mechanisms identified	Susceptible	No mechanisms identified	Susceptible	No mechanisms identified	Susceptible	No mechanisms identified	Susceptible	No mechanisms identified	First-line susceptible	Susceptible	No mechanisms identified	Susceptible	No mechanisms identified	Susceptible	No mechanisms identified
SRR34101536	QLD	2017	lineage4	No mechanisms identified	Susceptible	No mechanisms identified	Susceptible	No mechanisms identified	Susceptible	No mechanisms identified	Susceptible	No mechanisms identified	Susceptible	No mechanisms identified	Susceptible	No mechanisms identified	Susceptible	No mechanisms identified	Susceptible	No mechanisms identified	Susceptible	No mechanisms identified	First-line susceptible	Susceptible	No mechanisms identified	Susceptible	No mechanisms identified	Susceptible	No mechanisms identified
SRR34101535	QLD	2017	lineage3	No mechanisms identified	Susceptible	No mechanisms identified	Susceptible	No mechanisms identified	Susceptible	No mechanisms identified	Susceptible	No mechanisms identified	Susceptible	No mechanisms identified	Susceptible	No mechanisms identified	Susceptible	No mechanisms identified	Susceptible	No mechanisms identified	Susceptible	No mechanisms identified	First-line susceptible	Susceptible	No mechanisms identified	Susceptible	No mechanisms identified	Susceptible	No mechanisms identified
SRR34101534	QLD	2017	lineage3	No mechanisms identified	Susceptible	No mechanisms identified	Susceptible	No mechanisms identified	Susceptible	No mechanisms identified	Susceptible	No mechanisms identified	Susceptible	No mechanisms identified	Susceptible	No mechanisms identified	Susceptible	No mechanisms identified	Susceptible	No mechanisms identified	Susceptible	No mechanisms identified	First-line susceptible	Susceptible	No mechanisms identified	Susceptible	No mechanisms identified	Susceptible	No mechanisms identified
SRR34101533	QLD	2017	lineage1	No mechanisms identified	Susceptible	No mechanisms identified	Susceptible	No mechanisms identified	Susceptible	No mechanisms identified	Susceptible	No mechanisms identified	Susceptible	No mechanisms identified	Susceptible	No mechanisms identified	Susceptible	No mechanisms identified	Susceptible	No mechanisms identified	Susceptible	No mechanisms identified	First-line susceptible	Susceptible	No mechanisms identified	Susceptible	No mechanisms identified	Susceptible	No mechanisms identified
SRR34101532	QLD	2017	lineage2	No mechanisms identified	Susceptible	No mechanisms identified	Susceptible	No mechanisms identified	Susceptible	No mechanisms identified	Susceptible	No mechanisms identified	Susceptible	No mechanisms identified	Susceptible	No mechanisms identified	Susceptible	No mechanisms identified	Susceptible	No mechanisms identified	Resistant	gyrA_p.Asp94Gly	First-line susceptible	Susceptible	No mechanisms identified	Susceptible	No mechanisms identified	Susceptible	No mechanisms identified
SRR34101531	QLD	2017	lineage3	No mechanisms identified	Susceptible	No mechanisms identified	Susceptible	No mechanisms identified	Susceptible	No mechanisms identified	Susceptible	No mechanisms identified	Susceptible	No mechanisms identified	Susceptible	No mechanisms identified	Susceptible	No mechanisms identified	Susceptible	No mechanisms identified	Susceptible	No mechanisms identified	First-line susceptible	Susceptible	No mechanisms identified	Susceptible	No mechanisms identified	Susceptible	No mechanisms identified
SRR34101530	QLD	2017	lineage2	No mechanisms identified	Susceptible	No mechanisms identified	Susceptible	No mechanisms identified	Susceptible	No mechanisms identified	Susceptible	No mechanisms identified	Susceptible	No mechanisms identified	Susceptible	No mechanisms identified	Susceptible	No mechanisms identified	Susceptible	No mechanisms identified	Susceptible	No mechanisms identified	First-line susceptible	Susceptible	No mechanisms identified	Susceptible	No mechanisms identified	Susceptible	No mechanisms identified
SRR34101529	QLD	2017	lineage1	No mechanisms identified	Susceptible	No mechanisms identified	Susceptible	No mechanisms identified	Susceptible	No mechanisms identified	Susceptible	No mechanisms identified	Susceptible	No mechanisms identified	Susceptible	No mechanisms identified	Susceptible	No mechanisms identified	Susceptible	No mechanisms identified	Susceptible	No mechanisms identified	First-line susceptible	Susceptible	No mechanisms identified	Susceptible	No mechanisms identified	Susceptible	No mechanisms identified
SRR34101527	QLD	2017	lineage1	No mechanisms identified	Susceptible	No mechanisms identified	Susceptible	No mechanisms identified	Susceptible	No mechanisms identified	Susceptible	No mechanisms identified	Susceptible	No mechanisms identified	Susceptible	No mechanisms identified	Susceptible	No mechanisms identified	Susceptible	No mechanisms identified	Susceptible	No mechanisms identified	First-line susceptible	Susceptible	No mechanisms identified	Susceptible	No mechanisms identified	Susceptible	No mechanisms identified
SRR34101526	QLD	2017	lineage4	No mechanisms identified	Susceptible	No mechanisms identified	Susceptible	No mechanisms identified	Susceptible	No mechanisms identified	Susceptible	No mechanisms identified	Susceptible	No mechanisms identified	Susceptible	No mechanisms identified	Susceptible	No mechanisms identified	Susceptible	No mechanisms identified	Susceptible	No mechanisms identified	First-line susceptible	Susceptible	No mechanisms identified	Susceptible	No mechanisms identified	Susceptible	No mechanisms identified
SRR34101525	QLD	2017	lineage1	No mechanisms identified	Susceptible	No mechanisms identified	Susceptible	No mechanisms identified	Susceptible	No mechanisms identified	Susceptible	No mechanisms identified	Susceptible	No mechanisms identified	Susceptible	No mechanisms identified	Susceptible	No mechanisms identified	Susceptible	No mechanisms identified	Susceptible	No mechanisms identified	First-line susceptible	Susceptible	No mechanisms identified	Susceptible	No mechanisms identified	Susceptible	No mechanisms identified
SRR34101524	QLD	2017	lineage1	No mechanisms identified	Susceptible	No mechanisms identified	Susceptible	No mechanisms identified	Susceptible	No mechanisms identified	Susceptible	No mechanisms identified	Susceptible	No mechanisms identified	Susceptible	No mechanisms identified	Susceptible	No mechanisms identified	Susceptible	No mechanisms identified	Susceptible	No mechanisms identified	First-line susceptible	Susceptible	No mechanisms identified	Susceptible	No mechanisms identified	Susceptible	No mechanisms identified
SRR34101523	QLD	2017	lineage1	No mechanisms identified	Susceptible	No mechanisms identified	Susceptible	No mechanisms identified	Susceptible	No mechanisms identified	Susceptible	No mechanisms identified	Susceptible	No mechanisms identified	Susceptible	No mechanisms identified	Susceptible	No mechanisms identified	Susceptible	No mechanisms identified	Susceptible	No mechanisms identified	First-line susceptible	Susceptible	No mechanisms identified	Susceptible	No mechanisms identified	Susceptible	No mechanisms identified
SRR34101522	QLD	2017	lineage1	No mechanisms identified	Susceptible	No mechanisms identified	Susceptible	No mechanisms identified	Susceptible	No mechanisms identified	Susceptible	No mechanisms identified	Susceptible	No mechanisms identified	Susceptible	No mechanisms identified	Susceptible	No mechanisms identified	Susceptible	No mechanisms identified	Susceptible	No mechanisms identified	First-line susceptible	Susceptible	No mechanisms identified	Susceptible	No mechanisms identified	Susceptible	No mechanisms identified
SRR34101521	QLD	2017	lineage2	No mechanisms identified	Susceptible	No mechanisms identified	Susceptible	No mechanisms identified	Susceptible	No mechanisms identified	Susceptible	No mechanisms identified	Susceptible	No mechanisms identified	Susceptible	No mechanisms identified	Susceptible	No mechanisms identified	Susceptible	No mechanisms identified	Susceptible	No mechanisms identified	First-line susceptible	Susceptible	No mechanisms identified	Susceptible	No mechanisms identified	Susceptible	No mechanisms identified
SRR34101520	QLD	2017	lineage2	No mechanisms identified	Susceptible	No mechanisms identified	Susceptible	No mechanisms identified	Susceptible	No mechanisms identified	Susceptible	No mechanisms identified	Susceptible	No mechanisms identified	Susceptible	No mechanisms identified	Susceptible	No mechanisms identified	Susceptible	No mechanisms identified	Susceptible	No mechanisms identified	First-line susceptible	Susceptible	No mechanisms identified	Susceptible	No mechanisms identified	Susceptible	No mechanisms identified
SRR34101519	QLD	2017	lineage1	No mechanisms identified	Susceptible	No mechanisms identified	Susceptible	No mechanisms identified	Susceptible	No mechanisms identified	Susceptible	No mechanisms identified	Susceptible	No mechanisms identified	Susceptible	No mechanisms identified	Susceptible	No mechanisms identified	Susceptible	No mechanisms identified	Susceptible	No mechanisms identified	First-line susceptible	Susceptible	No mechanisms identified	Susceptible	No mechanisms identified	Susceptible	No mechanisms identified
SRR34101518	QLD	2017	lineage1	No mechanisms identified	Susceptible	No mechanisms identified	Susceptible	No mechanisms identified	Susceptible	No mechanisms identified	Susceptible	No mechanisms identified	Susceptible	No mechanisms identified	Susceptible	No mechanisms identified	Susceptible	No mechanisms identified	Susceptible	No mechanisms identified	Susceptible	No mechanisms identified	First-line susceptible	Susceptible	No mechanisms identified	Susceptible	No mechanisms identified	Susceptible	No mechanisms identified
SRR34101606	QLD	2017	lineage2	No mechanisms identified	Susceptible	No mechanisms identified	Susceptible	No mechanisms identified	Susceptible	No mechanisms identified	Susceptible	No mechanisms identified	Susceptible	No mechanisms identified	Susceptible	No mechanisms identified	Susceptible	No mechanisms identified	Susceptible	No mechanisms identified	Susceptible	No mechanisms identified	First-line susceptible	Susceptible	No mechanisms identified	Susceptible	No mechanisms identified	Susceptible	No mechanisms identified
SRR34101605	QLD	2017	lineage1	No mechanisms identified	Susceptible	No mechanisms identified	Susceptible	No mechanisms identified	Susceptible	No mechanisms identified	Susceptible	No mechanisms identified	Susceptible	No mechanisms identified	Susceptible	No mechanisms identified	Susceptible	No mechanisms identified	Susceptible	No mechanisms identified	Susceptible	No mechanisms identified	First-line susceptible	Susceptible	No mechanisms identified	Susceptible	No mechanisms identified	Susceptible	No mechanisms identified
SRR34101604	QLD	2017	lineage3	No mechanisms identified	Susceptible	No mechanisms identified	Susceptible	No mechanisms identified	Susceptible	No mechanisms identified	Susceptible	No mechanisms identified	Susceptible	No mechanisms identified	Susceptible	No mechanisms identified	Susceptible	No mechanisms identified	Susceptible	No mechanisms identified	Susceptible	No mechanisms identified	First-line susceptible	Susceptible	No mechanisms identified	Susceptible	No mechanisms identified	Susceptible	No mechanisms identified
SRR34101603	QLD	2017	lineage1	No mechanisms identified	Susceptible	No mechanisms identified	Susceptible	No mechanisms identified	Susceptible	No mechanisms identified	Susceptible	No mechanisms identified	Susceptible	No mechanisms identified	Susceptible	No mechanisms identified	Susceptible	No mechanisms identified	Susceptible	No mechanisms identified	Susceptible	No mechanisms identified	First-line susceptible	Susceptible	No mechanisms identified	Susceptible	No mechanisms identified	Susceptible	No mechanisms identified
SRR34101602	QLD	2017	lineage1	No mechanisms identified	Susceptible	No mechanisms identified	Susceptible	No mechanisms identified	Susceptible	No mechanisms identified	Susceptible	No mechanisms identified	Susceptible	No mechanisms identified	Susceptible	No mechanisms identified	Susceptible	No mechanisms identified	Susceptible	No mechanisms identified	Susceptible	No mechanisms identified	First-line susceptible	Susceptible	No mechanisms identified	Susceptible	No mechanisms identified	Susceptible	No mechanisms identified
SRR34101601	QLD	2017	lineage4	No mechanisms identified	Susceptible	No mechanisms identified	Susceptible	No mechanisms identified	Susceptible	No mechanisms identified	Susceptible	No mechanisms identified	Susceptible	No mechanisms identified	Susceptible	No mechanisms identified	Susceptible	No mechanisms identified	Susceptible	No mechanisms identified	Susceptible	No mechanisms identified	First-line susceptible	Susceptible	No mechanisms identified	Susceptible	No mechanisms identified	Susceptible	No mechanisms identified
SRR34101600	QLD	2017	lineage4	No mechanisms identified	Susceptible	No mechanisms identified	Susceptible	No mechanisms identified	Susceptible	No mechanisms identified	Susceptible	No mechanisms identified	Susceptible	No mechanisms identified	Susceptible	No mechanisms identified	Susceptible	No mechanisms identified	Susceptible	No mechanisms identified	Susceptible	No mechanisms identified	First-line susceptible	Susceptible	No mechanisms identified	Susceptible	No mechanisms identified	Susceptible	No mechanisms identified
SRR34101599	QLD	2017	lineage1	No mechanisms identified	Susceptible	No mechanisms identified	Susceptible	No mechanisms identified	Susceptible	No mechanisms identified	Susceptible	No mechanisms identified	Susceptible	No mechanisms identified	Susceptible	No mechanisms identified	Susceptible	No mechanisms identified	Susceptible	No mechanisms identified	Susceptible	No mechanisms identified	First-line susceptible	Susceptible	No mechanisms identified	Susceptible	No mechanisms identified	Susceptible	No mechanisms identified
SRR34101598	QLD	2017	lineage2	No mechanisms identified	Susceptible	No mechanisms identified	Susceptible	No mechanisms identified	Susceptible	No mechanisms identified	Susceptible	No mechanisms identified	Susceptible	No mechanisms identified	Susceptible	No mechanisms identified	Susceptible	No mechanisms identified	Susceptible	No mechanisms identified	Susceptible	No mechanisms identified	First-line susceptible	Susceptible	No mechanisms identified	Susceptible	No mechanisms identified	Susceptible	No mechanisms identified
SRR34101597	QLD	2017	lineage3	No mechanisms identified	Susceptible	No mechanisms identified	Susceptible	No mechanisms identified	Susceptible	No mechanisms identified	Susceptible	No mechanisms identified	Susceptible	No mechanisms identified	Susceptible	No mechanisms identified	Susceptible	No mechanisms identified	Susceptible	No mechanisms identified	Susceptible	No mechanisms identified	First-line susceptible	Susceptible	No mechanisms identified	Susceptible	No mechanisms identified	Susceptible	No mechanisms identified
SRR34101595	QLD	2017	lineage3	No mechanisms identified	Susceptible	No mechanisms identified	Susceptible	No mechanisms identified	Susceptible	No mechanisms identified	Susceptible	No mechanisms identified	Susceptible	No mechanisms identified	Susceptible	No mechanisms identified	Susceptible	No mechanisms identified	Susceptible	No mechanisms identified	Susceptible	No mechanisms identified	First-line susceptible	Susceptible	No mechanisms identified	Susceptible	No mechanisms identified	Susceptible	No mechanisms identified
SRR34101594	QLD	2017	lineage4	No mechanisms identified	Susceptible	No mechanisms identified	Susceptible	No mechanisms identified	Susceptible	No mechanisms identified	Susceptible	No mechanisms identified	Susceptible	No mechanisms identified	Susceptible	No mechanisms identified	Susceptible	No mechanisms identified	Susceptible	No mechanisms identified	Susceptible	No mechanisms identified	First-line susceptible	Susceptible	No mechanisms identified	Susceptible	No mechanisms identified	Susceptible	No mechanisms identified
SRR34101593	QLD	2017	lineage4	No mechanisms identified	Susceptible	No mechanisms identified	Susceptible	No mechanisms identified	Susceptible	No mechanisms identified	Susceptible	No mechanisms identified	Susceptible	No mechanisms identified	Susceptible	No mechanisms identified	Susceptible	No mechanisms identified	Susceptible	No mechanisms identified	Susceptible	No mechanisms identified	First-line susceptible	Susceptible	No mechanisms identified	Susceptible	No mechanisms identified	Resistant	gid_LoF
SRR34101592	QLD	2017	lineage2	No mechanisms identified	Susceptible	No mechanisms identified	Susceptible	No mechanisms identified	Susceptible	No mechanisms identified	Susceptible	No mechanisms identified	Susceptible	No mechanisms identified	Susceptible	No mechanisms identified	Susceptible	No mechanisms identified	Susceptible	No mechanisms identified	Susceptible	No mechanisms identified	First-line susceptible	Susceptible	No mechanisms identified	Susceptible	No mechanisms identified	Susceptible	No mechanisms identified
SRR34101591	QLD	2017	lineage2	No mechanisms identified	Susceptible	No mechanisms identified	Susceptible	No mechanisms identified	Susceptible	No mechanisms identified	Susceptible	No mechanisms identified	Resistant	embB_p.Asp354Ala	Resistant	katG_p.Ser315Thr	Susceptible	No mechanisms identified	Susceptible	No mechanisms identified	Susceptible	No mechanisms identified	MDR-TB	Susceptible	No mechanisms identified	Resistant	rpoB_p.Ser431_Gln432insArg	Resistant	rpsL_p.Lys43Arg
SRR34101590	QLD	2017	lineage3	No mechanisms identified	Susceptible	No mechanisms identified	Susceptible	No mechanisms identified	Susceptible	No mechanisms identified	Susceptible	No mechanisms identified	Susceptible	No mechanisms identified	Susceptible	No mechanisms identified	Susceptible	No mechanisms identified	Susceptible	No mechanisms identified	Susceptible	No mechanisms identified	First-line susceptible	Susceptible	No mechanisms identified	Susceptible	No mechanisms identified	Susceptible	No mechanisms identified
SRR34101589	QLD	2017	lineage1	No mechanisms identified	Susceptible	No mechanisms identified	Susceptible	No mechanisms identified	Susceptible	No mechanisms identified	Susceptible	No mechanisms identified	Susceptible	No mechanisms identified	Susceptible	No mechanisms identified	Susceptible	No mechanisms identified	Susceptible	No mechanisms identified	Susceptible	No mechanisms identified	First-line susceptible	Susceptible	No mechanisms identified	Susceptible	No mechanisms identified	Susceptible	No mechanisms identified
SRR34101588	QLD	2017	lineage1	No mechanisms identified	Susceptible	No mechanisms identified	Susceptible	No mechanisms identified	Susceptible	No mechanisms identified	Susceptible	No mechanisms identified	Susceptible	No mechanisms identified	Susceptible	No mechanisms identified	Susceptible	No mechanisms identified	Susceptible	No mechanisms identified	Susceptible	No mechanisms identified	First-line susceptible	Susceptible	No mechanisms identified	Susceptible	No mechanisms identified	Susceptible	No mechanisms identified
SRR34101587	QLD	2017	lineage4	No mechanisms identified	Susceptible	No mechanisms identified	Susceptible	No mechanisms identified	Susceptible	No mechanisms identified	Susceptible	No mechanisms identified	Susceptible	No mechanisms identified	Susceptible	No mechanisms identified	Susceptible	No mechanisms identified	Susceptible	No mechanisms identified	Susceptible	No mechanisms identified	First-line susceptible	Susceptible	No mechanisms identified	Susceptible	No mechanisms identified	Susceptible	No mechanisms identified
SRR34101586	QLD	2017	lineage1	No mechanisms identified	Susceptible	No mechanisms identified	Susceptible	No mechanisms identified	Susceptible	No mechanisms identified	Susceptible	No mechanisms identified	Susceptible	No mechanisms identified	Susceptible	No mechanisms identified	Susceptible	No mechanisms identified	Susceptible	No mechanisms identified	Susceptible	No mechanisms identified	First-line susceptible	Susceptible	No mechanisms identified	Susceptible	No mechanisms identified	Susceptible	No mechanisms identified
SRR34101584	QLD	2017	lineage2	No mechanisms identified	Susceptible	No mechanisms identified	Susceptible	No mechanisms identified	Susceptible	No mechanisms identified	Susceptible	No mechanisms identified	Susceptible	No mechanisms identified	Susceptible	No mechanisms identified	Susceptible	No mechanisms identified	Susceptible	No mechanisms identified	Susceptible	No mechanisms identified	First-line susceptible	Susceptible	No mechanisms identified	Susceptible	No mechanisms identified	Resistant	rpsL_p.Lys43Arg
SRR34101583	QLD	2017	lineage4	No mechanisms identified	Susceptible	No mechanisms identified	Susceptible	No mechanisms identified	Susceptible	No mechanisms identified	Susceptible	No mechanisms identified	Susceptible	No mechanisms identified	Resistant	katG_p.Ser315Thr	Susceptible	No mechanisms identified	Susceptible	No mechanisms identified	Susceptible	No mechanisms identified	mono-resistant (HR-TB)	Susceptible	No mechanisms identified	Susceptible	No mechanisms identified	Susceptible	No mechanisms identified
SRR34101582	QLD	2017	lineage4	No mechanisms identified	Susceptible	No mechanisms identified	Susceptible	No mechanisms identified	Susceptible	No mechanisms identified	Susceptible	No mechanisms identified	Susceptible	No mechanisms identified	Susceptible	No mechanisms identified	Susceptible	No mechanisms identified	Susceptible	No mechanisms identified	Susceptible	No mechanisms identified	First-line susceptible	Susceptible	No mechanisms identified	Susceptible	No mechanisms identified	Susceptible	No mechanisms identified
SRR34101581	QLD	2017	lineage1	No mechanisms identified	Susceptible	No mechanisms identified	Susceptible	No mechanisms identified	Susceptible	No mechanisms identified	Susceptible	No mechanisms identified	Susceptible	No mechanisms identified	Susceptible	No mechanisms identified	Susceptible	No mechanisms identified	Susceptible	No mechanisms identified	Susceptible	No mechanisms identified	First-line susceptible	Susceptible	No mechanisms identified	Susceptible	No mechanisms identified	Susceptible	No mechanisms identified
SRR34101580	QLD	2017	lineage2	No mechanisms identified	Susceptible	No mechanisms identified	Susceptible	No mechanisms identified	Susceptible	No mechanisms identified	Susceptible	No mechanisms identified	Susceptible	No mechanisms identified	Susceptible	No mechanisms identified	Susceptible	No mechanisms identified	Susceptible	No mechanisms identified	Susceptible	No mechanisms identified	First-line susceptible	Susceptible	No mechanisms identified	Susceptible	No mechanisms identified	Susceptible	No mechanisms identified
SRR34101579	QLD	2017	lineage2	No mechanisms identified	Susceptible	No mechanisms identified	Susceptible	No mechanisms identified	Susceptible	No mechanisms identified	Susceptible	No mechanisms identified	Susceptible	No mechanisms identified	Susceptible	No mechanisms identified	Susceptible	No mechanisms identified	Susceptible	No mechanisms identified	Susceptible	No mechanisms identified	First-line susceptible	Susceptible	No mechanisms identified	Susceptible	No mechanisms identified	Susceptible	No mechanisms identified
SRR34101578	QLD	2017	lineage1	No mechanisms identified	Susceptible	No mechanisms identified	Susceptible	No mechanisms identified	Susceptible	No mechanisms identified	Susceptible	No mechanisms identified	Susceptible	No mechanisms identified	Susceptible	No mechanisms identified	Susceptible	No mechanisms identified	Susceptible	No mechanisms identified	Susceptible	No mechanisms identified	First-line susceptible	Susceptible	No mechanisms identified	Susceptible	No mechanisms identified	Susceptible	No mechanisms identified
SRR34101577	QLD	2017	lineage2	No mechanisms identified	Susceptible	No mechanisms identified	Susceptible	No mechanisms identified	Susceptible	No mechanisms identified	Susceptible	No mechanisms identified	Susceptible	No mechanisms identified	Resistant	katG_p.Ser315Thr	Susceptible	No mechanisms identified	Susceptible	No mechanisms identified	Susceptible	No mechanisms identified	mono-resistant (HR-TB)	Susceptible	No mechanisms identified	Susceptible	No mechanisms identified	Resistant	rpsL_p.Lys43Arg
SRR34101576	QLD	2017	lineage1	No mechanisms identified	Susceptible	No mechanisms identified	Susceptible	No mechanisms identified	Susceptible	No mechanisms identified	Susceptible	No mechanisms identified	Susceptible	No mechanisms identified	Susceptible	No mechanisms identified	Susceptible	No mechanisms identified	Susceptible	No mechanisms identified	Susceptible	No mechanisms identified	First-line susceptible	Susceptible	No mechanisms identified	Susceptible	No mechanisms identified	Susceptible	No mechanisms identified
SRR34101575	QLD	2017	lineage4	No mechanisms identified	Susceptible	No mechanisms identified	Susceptible	No mechanisms identified	Susceptible	No mechanisms identified	Susceptible	No mechanisms identified	Susceptible	No mechanisms identified	Resistant	inhA_p.Ser94Ala;inhA_c.-154G>A	Susceptible	No mechanisms identified	Susceptible	No mechanisms identified	Susceptible	No mechanisms identified	MDR-TB	Susceptible	No mechanisms identified	Resistant	rpoB_p.Ser450Leu	Resistant	gid_LoF
SRR34101573	QLD	2017	lineage4	No mechanisms identified	Susceptible	No mechanisms identified	Susceptible	No mechanisms identified	Susceptible	No mechanisms identified	Susceptible	No mechanisms identified	Susceptible	No mechanisms identified	Susceptible	No mechanisms identified	Susceptible	No mechanisms identified	Susceptible	No mechanisms identified	Susceptible	No mechanisms identified	First-line susceptible	Susceptible	No mechanisms identified	Susceptible	No mechanisms identified	Susceptible	No mechanisms identified
SRR34101572	QLD	2017	lineage1	No mechanisms identified	Susceptible	No mechanisms identified	Susceptible	No mechanisms identified	Susceptible	No mechanisms identified	Susceptible	No mechanisms identified	Susceptible	No mechanisms identified	Susceptible	No mechanisms identified	Susceptible	No mechanisms identified	Susceptible	No mechanisms identified	Susceptible	No mechanisms identified	First-line susceptible	Susceptible	No mechanisms identified	Susceptible	No mechanisms identified	Susceptible	No mechanisms identified
SRR34101571	QLD	2017	lineage4	No mechanisms identified	Susceptible	No mechanisms identified	Susceptible	No mechanisms identified	Susceptible	No mechanisms identified	Susceptible	No mechanisms identified	Susceptible	No mechanisms identified	Susceptible	No mechanisms identified	Susceptible	No mechanisms identified	Susceptible	No mechanisms identified	Susceptible	No mechanisms identified	First-line susceptible	Susceptible	No mechanisms identified	Susceptible	No mechanisms identified	Susceptible	No mechanisms identified
SRR34101570	QLD	2017	lineage1	No mechanisms identified	Susceptible	No mechanisms identified	Susceptible	No mechanisms identified	Susceptible	No mechanisms identified	Susceptible	No mechanisms identified	Susceptible	No mechanisms identified	Susceptible	No mechanisms identified	Susceptible	No mechanisms identified	Susceptible	No mechanisms identified	Susceptible	No mechanisms identified	First-line susceptible	Susceptible	No mechanisms identified	Susceptible	No mechanisms identified	Susceptible	No mechanisms identified
SRR34101569	QLD	2017	lineage4	No mechanisms identified	Susceptible	No mechanisms identified	Susceptible	No mechanisms identified	Susceptible	No mechanisms identified	Susceptible	No mechanisms identified	Susceptible	No mechanisms identified	Susceptible	No mechanisms identified	Susceptible	No mechanisms identified	Susceptible	No mechanisms identified	Susceptible	No mechanisms identified	First-line susceptible	Susceptible	No mechanisms identified	Susceptible	No mechanisms identified	Susceptible	No mechanisms identified
SRR34101568	QLD	2017	lineage1	No mechanisms identified	Susceptible	No mechanisms identified	Susceptible	No mechanisms identified	Susceptible	No mechanisms identified	Susceptible	No mechanisms identified	Susceptible	No mechanisms identified	Susceptible	No mechanisms identified	Susceptible	No mechanisms identified	Susceptible	No mechanisms identified	Susceptible	No mechanisms identified	First-line susceptible	Susceptible	No mechanisms identified	Susceptible	No mechanisms identified	Susceptible	No mechanisms identified
SRR34101567	QLD	2017	lineage1	No mechanisms identified	Susceptible	No mechanisms identified	Susceptible	No mechanisms identified	Susceptible	No mechanisms identified	Susceptible	No mechanisms identified	Susceptible	No mechanisms identified	Susceptible	No mechanisms identified	Susceptible	No mechanisms identified	Susceptible	No mechanisms identified	Susceptible	No mechanisms identified	First-line susceptible	Susceptible	No mechanisms identified	Susceptible	No mechanisms identified	Susceptible	No mechanisms identified
SRR34101566	QLD	2017	lineage1	No mechanisms identified	Susceptible	No mechanisms identified	Susceptible	No mechanisms identified	Susceptible	No mechanisms identified	Susceptible	No mechanisms identified	Susceptible	No mechanisms identified	Susceptible	No mechanisms identified	Susceptible	No mechanisms identified	Susceptible	No mechanisms identified	Susceptible	No mechanisms identified	First-line susceptible	Susceptible	No mechanisms identified	Susceptible	No mechanisms identified	Susceptible	No mechanisms identified
SRR34101565	QLD	2017	lineage1	No mechanisms identified	Susceptible	No mechanisms identified	Susceptible	No mechanisms identified	Susceptible	No mechanisms identified	Susceptible	No mechanisms identified	Susceptible	No mechanisms identified	Susceptible	No mechanisms identified	Susceptible	No mechanisms identified	Susceptible	No mechanisms identified	Susceptible	No mechanisms identified	First-line susceptible	Susceptible	No mechanisms identified	Susceptible	No mechanisms identified	Susceptible	No mechanisms identified
SRR34101564	QLD	2017	lineage2	No mechanisms identified	Susceptible	No mechanisms identified	Susceptible	No mechanisms identified	Susceptible	No mechanisms identified	Susceptible	No mechanisms identified	Susceptible	No mechanisms identified	Resistant	katG_p.Trp351*	Susceptible	No mechanisms identified	Susceptible	No mechanisms identified	Susceptible	No mechanisms identified	mono-resistant (HR-TB)	Susceptible	No mechanisms identified	Susceptible	No mechanisms identified	Susceptible	No mechanisms identified
[truncated: 5,798 more rows]
